# Supplementary material for: Challenges and Implications of Routine Depression Screening for Depression in Chronic Disease and Multimorbidity: A Cross Sectional Study
Source: PLoS One. 2013 Sep 13;8(9):e74610. doi: 10.1371/journal.pone.0074610 (PMC3772931; doi:10.1371/journal.pone.0074610)
Supplement: Appendix S1 — (XLS) [file pone.0074610.s001.xls]

## Sheet: Diabetes Template
CDM-Diabetes
Chronic Disease Management Programme
SCI-DC \ DIABETES
October 2008 (DOH-12)
Clinical Website
Project Website
ETHNICITY - Let patient choose own category. Check any pre-recorded choice
Click to record Ethnic Group of patient Current Timeout value (months): 0
9S11.		White Irish
9SH..		Other Asian ethnic group
9i63.	Read only	Chinese & White ethcat 2001cen
9i64.	Read only	Asian & Chinese ethcat 2001cen
9i65.	Read only	Other Mixed/Mixed unsp 2001cen
9i7..	Read only	Indian/British Indian 2001cens
9i8..	Read only	Pakistani/Brit Pakist 2001cens
9i9..	Read only	Bangladeshi/Brit Bangl 2001cen
9iA..	Read only	Other Asian - eth cat 2001cens
9iA1.	Read only	Punjabi - ethn cat 2001 census
9iA2.	Read only	Kashmiri - eth cat 2001 census
9iA3.	Read only	East African Asian 2001 census
9S42.		Black Caribbean/W.I./Guyana
9iA4.	Read only	Sri Lankan eth cat 2001 census
9iA5.	Read only	Tamil - ethn categ 2001 census
9iA6.	Read only	Sinhalese ethn cat 2001 census
9iA7.	Read only	Caribbean Asian ethcat 2001cen
9iA8.	Read only	British Asian eth cat 2001cens
9iA9.	Read only	Mixed Asian - eth cat 2001cens
9iAA.	Read only	Other Asian/Asian unsp 2001cen
9iB..	Read only	Caribbean - eth cat 2001census
9iC..	Read only	African - ethn cat 2001 census
9iD..	Read only	Other Black - eth cat 2001cens
9SG..		Other black ethnic group
9iD0.	Read only	Somali - eth categ 2001 census
9iD1.	Read only	Nigerian - eth cat 2001 census
9iD2.	Read only	Black British eth cat 2001cens
9iD3.	Read only	Mixed Black ethn cat 2001 cens
9iD4.	Read only	Other Black/Black unsp 2001cen
9iE..	Read only	Chinese - ethn cat 2001 census
9iF..	Read only	Other - ethn categ 2001 census
9iF0.	Read only	Vietnamese eth cat 2001 census
9iF1.	Read only	Japanese eth categ 2001 census
9iF2.	Read only	Filipino eth categ 2001 census
9SJ..		Other ethnic group
9iF3.	Read only	Malaysian ethn cat 2001 census
9iF4.	Read only	Buddhist - eth cat 2001 census
9iF5.	Read only	Hindu - ethn categ 2001 census
9iF6.	Read only	Jewish - eth categ 2001 census
9iF7.	Read only	Muslim - eth categ 2001 census
9iF8.	Read only	Sikh - ethn categ 2001 census
9iF9.	Read only	Arab - ethn category 2001 cens
9iFA.	Read only	North African eth cat 2001cens
9iFB.	Read only	MEast ex Isr/Iran/Arab 2001cen
9iFC.	Read only	Israeli - ethn cat 2001 census
9SD..		Ethnic group - patient refused
9iFD.	Read only	Iranian - ethn cat 2001 census
9iFE.	Read only	Kurdish - ethn cat 2001 census
9iFF.	Read only	Moroccan - eth cat 2001 census
9iFG.	Read only	Latin American eth cat 2001cen
9iFH.	Read only	South/Central American 2001cen
9iFJ.	Read only	Maur/Seyc/Mald/StHelen 2001cen
9iFK.	Read only	Any other - ethn categ 2001cen
9iG..	Read only	Ethn cat not stated 2001census
9i...	Read only	Ethnic category - 2001 census
9S1..	Read only	White
9S10.	Read only	White British
9S2..	Read only	Black Caribbean
9S3..	Read only	Black African
9S4..	Read only	Black, other, non-mixed origin
9S12.		Other white ethnic group
9S41.	Read only	Black British
9S42.	Read only	Black Caribbean/W.I./Guyana
9S43.	Read only	Black N African/Arab/Iranian
9S44.	Read only	Black - other African country
9S45.	Read only	Black E Afric Asia/Indo-Caribb
9S46.	Read only	Black Indian sub-continent
9S47.	Read only	Black - other Asian
9S48.	Read only	Black Black - other
9S5..	Read only	Black - other, mixed
9S51.	Read only	Other Black - Black/White orig
9S14.		Other white British ethnic grp
9S52.	Read only	Other Black - Black/Asian orig
9S6..	Read only	Indian
9S7..	Read only	Pakistani
9S8..	Read only	Bangladeshi
9S9..	Read only	Chinese
9SA..	Read only	Other ethnic non-mixed (NMO)
9SA1.	Read only	Brit. ethnic minor. spec.(NMO)
9SA2.	Read only	Brit. ethnic minor. unsp (NMO)
9SA3.	Read only	Caribbean I./W.I./Guyana (NMO)
9SA4.	Read only	N African Arab/Iranian (NMO)
9S13.		White Scottish
9SA5.	Read only	Other African countries (NMO)
9SA6.	Read only	E Afric Asian/Indo-Carib (NMO)
9SA7.	Read only	Indian sub-continent (NMO)
9SA8.	Read only	Other Asian (NMO)
9SA9.	Read only	Irish (NMO)
9SAA.	Read only	Greek/Greek Cypriot (NMO)
9SAB.	Read only	Turkish/Turkish Cypriot (NMO)
9SAC.	Read only	Other European (NMO)
9SB..	Read only	Other ethnic, mixed origin
9SB1.	Read only	Other ethnic, Black/White orig
9SB..		Other ethnic, mixed origin
9SB2.	Read only	Other ethnic, Asian/White orig
9SB3.	Read only	Other ethnic, mixed white orig
9SB4.	Read only	Other ethnic, other mixed orig
9SB5.	Read only	Black Caribbean and White
9SB6.	Read only	Black African and White
9SC..	Read only	Vietnamese
9SD..	Read only	Ethnic group - patient refused
9SG..	Read only	Other black ethnic group
9SH..	Read only	Other Asian ethnic group
9SI..	Read only	Irish traveller
9S6..		Indian
9SJ..	Read only	Other ethnic group
9SZ..	Read only	Ethnic groups (census) NOS
9i0..	Read only	British/mixed British 2001cens
9i1..	Read only	Irish - ethn categ 2001 census
9i2..	Read only	Other White - eth cat 2001cens
9i20.	Read only	English - ethn cat 2001 census
9i21.	Read only	Scottish - ethn cat 2001census
9i22.	Read only	Welsh - ethn categ 2001 census
9i23.	Read only	Cornish - ethn cat 2001 census
9i24.	Read only	Northern Irish - 2001 census
9S7..		Pakistani
9i25.	Read only	Ulster Scots - eth cat 2001cen
9i26.	Read only	Cypriot part unsp 2001 census
9i27.	Read only	Greek - ethn categ 2001 census
9i28.	Read only	Greek Cypriot ethn cat 2001cen
9i29.	Read only	Turkish - ethn cat 2001 census
9i2A.	Read only	Turkish Cypriot ethcat 2001cen
9i2B.	Read only	Italian - ethn cat 2001 census
9i2C.	Read only	Irish Traveller ethcat 2001cen
9i2D.	Read only	Traveller eth categ 2001census
9i2E.	Read only	Gypsy/Romany ethn cat 2001cens
9S8..		Bangladeshi
9i2F.	Read only	Polish - ethn categ 2001census
9i2G.	Read only	Baltic Eston/Latv/Lith 2001cen
9i2H.	Read only	Comm Russ Indep ethcat 2001cen
9i2J.	Read only	Kosovan - ethn cat 2001 census
9i2K.	Read only	Albanian - eth cat 2001 census
9i2L.	Read only	Bosnian - ethn cat 2001 census
9i2M.	Read only	Croatian - eth cat 2001 census
9i2N.	Read only	Serbian - ethn cat 2001 census
9i2P.	Read only	Oth repub Yugoslav 2001 census
9i2Q.	Read only	Mix Irish other White 2001cens
9S9..		Chinese
9i2R.	Read only	Oth White/unsp/Mix Eur 2001cen
9i2S.	Read only	Oth mixed White ethcat 2001cen
9i2T.	Read only	Other White/White unsp 2001cen
9i3..	Read only	White & BlackCaribbean 2001cen
9i4..	Read only	White & Black African 2001cens
9i5..	Read only	White & Asian eth cat 2001cens
9i6..	Read only	Other Mixed - eth cat 2001cens
9i60.	Read only	Black & Asian eth cat 2001cens
9i61.	Read only	Black & Chinese ethcat 2001cen
9i62.	Read only	Black & White eth cat 2001cens
LANGUAGE- Face to Face Communication phone 0141 276 6850 - Click Link for interpreting service information.
http://www.glasgowdiabetes.org/docs/BOOKINTERP.pdf Interpreter Information
Click if language interpreter required Current Timeout value (months): 0
9NU0.		Interpreter needed
9NU1.		Interpreter not needed
Preferred language - use language card If patients preferred language is not listed please record a preferred alternative (if any)
If patients preferred language is not listed please record a preferred alternative (if any)
Click to record if language is not English Current Timeout value (months): 0
13l5.		Main spoken language French
13l6.		Main spoken language Gujerati
13l8.		Main spoken language Hindi
13lQ.		Main spoken language Italian
13lW.		Main spoken language Japanese
13lX.		Main spoken language Korean
13lN.		Main spoken language Kurdish
13lY.		Main spoken language Lithuanian
13lB.		Main spoken language Mandarin
13lC.		Main spoken language Polish
13lD.		Main spoken language Portuguese
13l0.		Main spoken language Arabic
13lF.		Main spoken language Russian
13lG.		Main spoken language Somali
13lH.		Main spoken language Spanish
13lI.		Main spoken language Swahili
13lZ.		Main spoken language Turkish
13la.		Main spoken language Ukrainian
13lL.		Main spoken language Urdu
13lb.		Main spoken language Vietnamese
13lS.		Main spoken language Albanian
13lE.		Main spoken language Punjabi
13l1.		Main spoken language Bengali
13ZG.		Language not given - patient refused
9T3..		Yemeni
13lK.		Main spoken language Tamil
13l2.		Main spoken language Cantonese
13lT.		Main spoken language Croatian
13l3.		Main spoken language Czech
13lO.		Main spoken language Farsi
13lR.		Main spoken language German
13lV.		Main spoken language Greek
If communication difficult because of deafness phone 0141 334 5530. Please make sure request several weeks before proposed appointment date. Ensure the degree of deafness or NOS is specified in box below
Click to record History of deafness Current Timeout value (months): 0
2BL3.		O/E - significantly deaf
2BL4.		O/E - very deaf
2BL5.		O/E - completely deaf
F59z.		Deafness NOS
SIGN INTERPRETER Makaton is a simpler language and can be used for people with learning difficulties.
Click if requires sign interpreter Current Timeout value (months): 0
9NUw.		Interpreter needed - British Sign Language
9NUx.		Interpreter needed - Makaton Sign Language
13ZM.	Read only	Using British sign language
Click here if registered blind or partially blind Current Timeout value (months): 0
6688.		Registered partially blind	UNITS:
6689.		Registered blind	UNITS:
F49..	Read only	Blindness and low vision	UNITS:
F486.	Read only	Night blindness	UNITS:
F485.	Read only	Colour vision deficiency	UNITS:
HOUSEBOUND / LONG-TERM CARE - Please click below to enter care category - if any apply.
Click if Patient Housebound or in Long Term NHS/other Care Current Timeout value (months): 0
13CA.		Housebound
13F61		Lives in a nursing home
13F81		Long stay hospital inpatient
13C6.		Bed-ridden
NON PARTICIPANTS - No need to go further in template for these patients. 3 Seperate invitations are required before DNA applicable. For contract exceptions use 9h41 or 9h42.
Click to record Patient DNA / Unsuitable Current Timeout value (months): 0
9h41.		Excepted from diabetes qual indicators: Patient unsuitable
9h42.		Excepted from diabetes quality indicators: Informed dissent
9N4I.		DNA - Did not attend diabetic clinic
ZQ041	Read only	CALM - Diabetes 1st Letter Sent
ZQ042	Read only	CALM - Diabetes 2nd Letter Sent
ZQ043	Read only	CALM - Diabetes 3rd Letter Sent
ZQ049	Read only	CALM - Diabetes Excluded No Response to Letters
If "unsuitable", click below to record further information.
Other reason / illness that makes assessment inappropriate Current Timeout value (months): 0
1Z0..		Terminal illness
1P52.		Verbally abusive behaviour
9132.		Patient has gone abroad
13HQ.		In prison
E041.		Dementia in conditions EC
Eu00z		[X]Dementia in Alzheimer's disease, unspecified
Eu02z		[X] Senile dementia NOS
E0010	Read only	Uncomplicated presenile dementia
E0011	Read only	Presenile dementia with delirium
E0012	Read only	Presenile dementia with paranoia
E0013	Read only	Presenile dementia with depression
E000.		Uncomplicated senile dementia
E001z	Read only	Presenile dementia NOS
E002.	Read only	Senile dementia with depressive or paranoid features
E0020	Read only	Senile dementia with paranoia
E0021	Read only	Senile dementia with depression
E002z	Read only	Senile dementia with depressive or paranoid features NOS
E003.	Read only	Senile dementia with delirium
E0040	Read only	Uncomplicated arteriosclerotic dementia
E0041	Read only	Arteriosclerotic dementia with delirium
E0042	Read only	Arteriosclerotic dementia with paranoia
E0043	Read only	Arteriosclerotic dementia with depression
E001.		Presenile dementia
E004z	Read only	Arteriosclerotic dementia NOS
3A...	Read only	Disability assessment - mental
13Io.		Has guardn apt Ad In Act 2000
E004.		Multi infarct dementia
1461.		H/O: dementia
E012.		Other alcoholic dementia
E02y1		Drug-induced dementia
1P50.		Violent acts towards others
1P51.		Physically abusive behaviour
Use code "13Io." for adults with incapacity.
DIAGNOSIS OF DIABETES REQUIRES:
1. CLASSICAL SYMPTOMS (e.g. polyuria, polydipsia, unexplained weight loss PLUS ONE OF THE FOLLOWING
random plasma venous glucose concentration >= 11.1 mmol/L OR
OR
fasting plasma venous glucose concentration >=7.0 mmol/L
OR
plasma venous glucose concentration >= 11.1 mmol/L (2 hour sample OGTT)
2. NO SYMPTOMS ie. incidental finding of glycosuria or hyperglycaemia
Diagnosis should not be based on a single venous plasma glucose measurement Additional testing on another day with a value in the diabetic range is essential (using either fasting, random or samples taken two hours following glucose load) If fasting or random values are not diagnostic, the 2-hour value should be used.
Click Link for Guidelines
http://www.glasgowdiabetes.org/docs/DIABETES.pdf Diabetes Guidelines
DIAGNOSTIC CRITERIA
Diagnostic blood sugars - must be venous and not capillary. If diagnosis before April 03, and details are not available, please leave blank.
Click to record all symptoms at time of diagnosis Current Timeout value (months): 0
R035.		[D]Polydipsia
1AC2.		Polyuria
1625.		Abnormal weight loss
Click to enter random plasma glucose at diagnosis Current Timeout value (months): 0
44g0.		Plasma random glucose level
44f0.	Read only	Serum random glucose level
44T1.	Read only	Random blood sugar
44T11	Read only	Random blood sugar low
44T12	Read only	Random blood sugar raised
44T10	Read only	Random blood sugar normal
Click to enter 2hr glucose at diagnosis Current Timeout value (months): 0
44g2.		Plasma 2-hr post-prandial glucose level
Click to enter fasting plasma glucose at diagnosis Current Timeout value (months): 0
44g1.		Plasma fasting glucose level
44TK.	Read only	Fasting blood glucose level
44f1.	Read only	Serum fasting glucose level
44T2.	Read only	Fasting blood sugar
Remember - if no symptoms recorded, diagnosis requires 2 abnormal venous glucose recordings
If diagnosis already in GPASS then it will appear below. If not, click to enter diagnosis.
Type of Diabetes and Diabetes resolved are both GMS Codes
Click to enter Type of Diabetes Current Timeout value (months): 0
C10E.		Type 1 diabetes mellitus
C10E5	Read only	Insulin dependent diabetes mellitus with ulcer
C10E6	Read only	Insulin dependent diabetes mellitus with gangrene
C10E7	Read only	Insulin dependent diabetes mellitus with retinopathy
C10E8	Read only	Insulin dependent diabetes mellitus - poor control
C10E9	Read only	Insulin dependent diabetes maturity onset
C10EA	Read only	Insulin-dependent diabetes without complication
C10EB	Read only	Insulin dependent diabetes mellitus with mononeuropathy
C10EC	Read only	Insulin dependent diabetes mellitus with polyneuropathy
C10ED	Read only	Insulin dependent diabetes mellitus with nephropathy
C10EE	Read only	Insulin dependent diabetes mellitus with hypoglycaemic coma
C10F.		Type 2 diabetes mellitus
C10EF	Read only	Type I diabetes mellitus with diabetic cataract
C10EG	Read only	Type I diabetes mellitus with peripheral angiopathy
C10EH	Read only	Type I diabetes mellitus with arthropathy
C10EJ	Read only	Type I diabetes mellitus with neuropathic arthropathy
C10EK	Read only	Type 1 diabetes mellitus with persistent proteinuria
C10EL	Read only	Type 1 diabetes mellitus with persistent microalbuminuria
C10EM	Read only	Type 1 diabetes mellitus with ketoacidosis
C10EN	Read only	Type 1 diabetes mellitus with ketoacidotic coma
C10EP	Read only	Type 1 diabetes mellitus with exudative maculopathy
C10EQ	Read only	Type 1 diabetes mellitus with gastroparesis
C108.	Read only	Insulin depnd diabetes melitus
C10F0	Read only	Type II diabetes mellitus with renal complications
C10F1	Read only	Type II diabetes mellitus with ophthalmic complications
C10F2	Read only	Type II diabetes mellitus with neurological complications
C10F3	Read only	Type II diabetes mellitus with multiple complications
C10F4	Read only	Type II diabetes mellitus with ulcer
C10F5	Read only	Type II diabetes mellitus with gangrene
C10F6	Read only	Type II diabetes mellitus with retinopathy
C10F7	Read only	Type II diabetes mellitus - poor control
C10F8	Read only	Reaven's syndrome
C10F9	Read only	Type II diabetes mellitus without complication
C109.	Read only	Non-insulin depd diabetes mell
C10FA	Read only	Type II diabetes mellitus with mononeuropathy
C10FB	Read only	Type II diabetes mellitus with polyneuropathy
C10FC	Read only	Type II diabetes mellitus with nephropathy
C10FD	Read only	Type II diabetes mellitus with hypoglycaemic coma
C10FE	Read only	Type II diabetes mellitus with diabetic cataract
C10FF	Read only	Type II diabetes mellitus with peripheral angiopathy
C10FG	Read only	Type II diabetes mellitus with arthropathy
C10FH	Read only	Type II diabetes mellitus with neuropathic arthropathy
C10FJ	Read only	Insulin treated Type 2 diabetes mellitus
C10FK	Read only	Hyperosmolar non-ketotic state in type 2 diabetes mellitus
C10E0	Read only	Insulin-dependent diabetes mellitus with renal complications
C10FL	Read only	Type 2 diabetes mellitus with persistent proteinuria
C10FM	Read only	Type 2 diabetes mellitus with persistent microalbuminuria
C10FN	Read only	Type 2 diabetes mellitus with ketoacidosis
C10FP	Read only	Type 2 diabetes mellitus with ketoacidotic coma
C10FQ	Read only	Type 2 diabetes mellitus with exudative maculopathy
C10FR	Read only	Type 2 diabetes mellitus with gastroparesis
L1809	Read only	Gestational diabetes mellitus
C10E1	Read only	Insulin-dependent diabetes mellitus with ophthalmic comps
C10E2	Read only	Insulin-dependent diabetes mellitus with neurological comps
C10E3	Read only	Insulin dependent diabetes mellitus with multiple complicatn
C10E4	Read only	Unstable insulin dependent diabetes mellitus
DESMOND
All patients with Type 2 diabetes can access group education which can help with the self-management of their condition. Ensure any patient with a new Type 2 diagnosis has been given a "Meeting Desmond" leaflet to let them know about the groups and what they offer. Offer a referral to DESMOND group to any patient with a new Type 2 diagnosis THIS YEAR. Click link for referral form. Groups are held…
http://www.glasgowdiabetes.org/docs/DESMOND.pdf DESMOND Referral Form
Enter 1 for Accepted, 2 for Declined in measure field.
Click to record referral offered Current Timeout value (months): 0
8Hj4.		Refer to DESMOND diab st ed pr
MODY is a rare (<5% all type IIs) form that generally occurs before 25, characterised by slow onset of symptoms, absence of obesity, no ketosis and no evidence of B cell autoimmunity. MODY displays an autosomal dominant pattern of inheritance. Diagnosis will be made by consultant
If Type II click to enter if MODY Current Timeout value (months): 0
C10C.		Maturity onset diabetes in youth
Click to enter if Diabetes Resolved Current Timeout value (months): 0
21263		Diabetes resolved
212H.		Diabetes resolved
Referral to hospital diabetes clinic recommended for newly diagnosed Type 1 patients, any diabetic patient who is pregnant or considering pregnancy and patients with Type 2 diabetes who require/possibly require insulin therapy. If patient has Type 2 diabetes and requires insulin then enter conversion to insulin in box below, with date of conversion.
Click to record Type 2 conversion to insulin Current Timeout value (months): 0
66AH0		Conversion to insulin
If conversion to insulin, hospital OP referral recommended, Click to record date of referral
Click to record referral to diabetic OP clinic Current Timeout value (months): 0
8H4F.		Referral to diabetologist
Renal transplant/dialysis
Click if renal transplant is planned or complete since last visit - or if patient on dialysis Current Timeout value (months): 0
7B00z		Transplantation of kidney NOS
8L50.		Renal transplant planned
7L1A0		Renal dialysis
7L1A1		Peritoneal dialysis
CVD Diagnoses
Diagnoses of angina/ACS/MI/CABG/Angioplasty Current Timeout value (months): 0
G301.	Read only	Anterior myocard. infarct OS
G3115		Acute coronary syndrome
G38..	Read only	Postoperative myocardial infarction
G380.	Read only	Postoperative transmural myocardial infarction anterior wall
G381.	Read only	Postoperative transmural myocardial infarction inferior wall
G382.	Read only	Postoperative transmural myocardial infarction other sites
G383.	Read only	Postoperative transmural myocardial infarction unspec site
G384.	Read only	Postoperative subendocardial myocardial infarction
G3010	Read only	Acute anteroapical infarction
G3011	Read only	Acute anteroseptal infarction
G301z	Read only	Anterior myocard.infarct NOS
G302.	Read only	Acute inferolateral infarction
G303.	Read only	Acute inferoposterior infarct
G304.	Read only	Posterior myocard.infarct NOS
G305.	Read only	Lateral myocardial infarct NOS
G306.	Read only	True posterior myocard.infarct
G307.	Read only	Acute subendocardial infarct
G3070	Read only	Acute non-Q wave infarction
G3071	Read only	Acute non-ST seg elevation mi
G308.	Read only	Inferior myocard. infarct NOS
G309.	Read only	Acute Q-wave infarct
G30A.	Read only	Mural thrombosis
G30B.	Read only	Acute posterol myocard infarct
G30X.	Read only	Ac transmur MI unspec site
G30X0	Read only	Acute ST segment elevation mi
G30y.	Read only	Other acute myocardial infarct
G30y0	Read only	Acute atrial infarction
G3z..		Ischaemic heart disease NOS
G30y1	Read only	Acute papillary muscle infarct
G30y2	Read only	Acute septal infarction
G30yz	Read only	Other acute myocardial inf.NOS
G31..	Read only	Other acute/subacute IHD
G310.	Read only	Postmyocardial infarct. syndr.
G311.	Read only	Preinfarction syndrome
G3110	Read only	Myocardial infarction aborted
G3111	Read only	Unstable angina
G3112	Read only	Angina at rest
G3113	Read only	Refractory angina
792..		Coronary artery operations
G3114	Read only	Worsening angina
G3115	Read only	Acute coronary syndrome
G311z	Read only	Preinfarction syndrome NOS
G312.	Read only	Coron thromb/not result in MI
G31y.	Read only	Other acute/subacute IHD
G31y0	Read only	Acute coronary insufficiency
G31y1	Read only	Microinfarction of heart
G31y2	Read only	Subendocardial ischaemia
G31y3	Read only	Transient myocardial ischaemia
G31yz	Read only	Other acute/subacute IHD NOS
7928.		Transluminal balloon angioplasty of coronary artery
G32..	Read only	Old myocardial infarction
G330.	Read only	Angina decubitus
G3300	Read only	Nocturnal angina
G330z	Read only	Angina decubitus NOS
G331.	Read only	Prinzmetal's angina
G332.	Read only	Coronary artery spasm
G33z.	Read only	Angina pectoris NOS
G33z0	Read only	Status anginosus
G33z1	Read only	Stenocardia
G33z2	Read only	Syncope anginosa
G33..		Angina pectoris
G33z3	Read only	Angina on effort
G33z4	Read only	Ischaemic chest pain
G33z5	Read only	Post infarct angina
G33z6	Read only	New onset angina
G33z7	Read only	Stable angina
G33zz	Read only	Angina pectoris NOS
G34..	Read only	Other chr.ischaemic heart dis.
G340.	Read only	Coronary atherosclerosis
G3400	Read only	Single coronary vessel disease
G3401	Read only	Double coronary vessel disease
G581.		Left ventricular failure
G341.	Read only	Aneurysm of heart
G3410	Read only	Ventricular cardiac aneurysm
G3411	Read only	Other cardiac wall aneurysm
G3412	Read only	Aneurysm of coronary vessels
G3413	Read only	Acquired A-V fistula of heart
G341z	Read only	Aneurysm of heart NOS
G342.	Read only	Atherosclerotic cardiovasc dis
G343.	Read only	Ischaemic cardiomyopathy
G344.	Read only	Silent myocardial ischaemia
G34y.	Read only	Other specif. chronic IHD
G30..	Read only	Acute myocardial infarction
G34y0	Read only	Chronic coronary insufficiency
G34y1	Read only	Chronic myocardial ischaemia
G34yz	Read only	Other specif.chronic IHD NOS
G34z.	Read only	Other chronic IHD NOS
G34z0	Read only	Asymptomatic CHD
G30z.		Acute myocardial infarction NOS
G3...		IHD - Ischaemic heart disease
G350.	Read only	Subsequent myocardial infarction of anterior wall
G35..	Read only	Subsequent myocardial infarction
G351.	Read only	Subsequent myocardial infarction of inferior wall
G300.	Read only	Acute anterolateral infarction
G353.	Read only	Subsequent myocardial infarction of other sites
G35X.	Read only	Subsequent myocardial infarction of unspecified site
G36..	Read only	Certain current complication follow acute myocardial infarct
G360.	Read only	Haemopericardium/current comp folow acut myocard infarct
G361.	Read only	Atrial septal defect/curr comp folow acut myocardal infarct
G362.	Read only	Ventric septal defect/curr comp fol acut myocardal infarctn
G363.	Read only	Ruptur cardiac wall w'out haemopericard/cur comp fol ac MI
G364.	Read only	Ruptur chordae tendinae/curr comp fol acute myocard infarct
G365.	Read only	Rupture papillary muscle/curr comp fol acute myocard infarct
G366.	Read only	Thrombosis atrium,auric append&vent/curr comp foll acute MI
Ask if new diagnosis angina, MI, balloon angioplasty or bypass surgery since last visit. Put in date of most recent if another since last visit. If insulin started post MI, ensure patient having hospital review.
CDM CHD TEMPLATE
Stroke or TIA diagnoses
Diagnoses of Stroke/TIA Current Timeout value (months): 0
G61..		Intracerebral haemorrhage
G618.	Read only	Intracerebrl haem,multip local
G61X.	Read only	Intracer haem hemisph, unsp
G61X0	Read only	Left side intracereb haem unsp
G61X1	Read only	Right side intracer haem unsp
G61z.	Read only	Intracerebral haemorrhage NOS
G63y0	Read only	Cerebr infct/throm/precere art
G63y1	Read only	Cerebr infct/embol/precere art
G640.	Read only	Cerebral thrombosis
G6400	Read only	Cerebr infct/throm/cerebrl art
G641.	Read only	Cerebral embolism
F4236		Amaurosis fugax
G6410	Read only	Cerebr infct/embol/cerebrl art
G64z.	Read only	Cerebral infarction NOS
G64z0	Read only	Brainstem infarction
G64z1	Read only	Wallenberg syndrome
G64z2	Read only	Left sided cerebral infarction
G64z3	Read only	Right sided cerebral infarct
G64z4	Read only	Infarction of basal ganglia
G65..	Read only	Transient cerebral ischaemia
G65y.	Read only	Other transient cerebral isch.
G65z.	Read only	Transient cerebral ischaem.NOS
G610.	Read only	Cortical haemorrhage
G65z1	Read only	Intermittent CVA
G65zz	Read only	Transient cerebral ischaem.NOS
G660.	Read only	Middle cerebral artery syndrm
G661.	Read only	Anterior cerebral artery syn
G662.	Read only	Posterior cerebral artery syn
G663.	Read only	Brain stem stroke syndrome
G664.	Read only	Cerebellar stroke syndrome
G665.	Read only	Pure motor lacunar syndrome
G666.	Read only	Pure sensory lacunar syndrome
G668.	Read only	Right sided CVA
G611.	Read only	Internal capsule haemorrhage
G6760	Read only	Cereb infarct due cerebral venous thrombosis, nonpyogenic
G6W..	Read only	Cereb infarct due unsp occlus/stenos precerebr arteries
G6X..	Read only	Cerebrl infarctn due/unspcf occlusn or sten/cerebrl artrs
G612.	Read only	Basal nucleus haemorrhage
G613.	Read only	Cerebellar haemorrhage
G614.	Read only	Pontine haemorrhage
G615.	Read only	Bulbar haemorrhage
G616.	Read only	External capsule haemorrhage
Put in date of most recent if another since last visit.
PVD diagnoses - including foot ulcers and lower limb amputations
CDM STROKE / TIA TEMPLATE
Record if Diagnosis of PVD Current Timeout value (months): 0
G73z.		Peripheral vascular disease NOS
Click to record PVD related ulcers and / or amputations Current Timeout value (months): 0
2G54.		O/E - Right foot ulcer
7L062		Amputation above knee
7L06z		Amputation of leg NOS
2G55.		O/E - Left foot ulcer
7L08.		Amputation of toe
7L081		Amputation of phalanx of toe
7L073		Amputation thro metatars bones
7L07z		Amputation of foot NOS
7L070		Amputation through ankle
7L064		Amputation below knee
7L063		Amputation through knee
Car Driving Details
Click to record if patient is a driver Current Timeout value (months): 0
0I37.		Car driver
0I34.		Heavy goods vehicle driver
0I35.		Light goods vehicle driver
Click to record driving advice given to patient Current Timeout value (months): 0
8CA0.		Patient advised to inform insurance company
8CA9.		Patient Advised to inform DVLA
8CA8.		Patient Advised not to Drive
8CAJ.		Patient advised about driving
http://www.glasgowdiabetes.org/docs/DVLA.pdf Driving Guidelines
Potential reasons for not driving are frequent hypoglycaemia or lack of recognition, vision problems. Click Guidelines
HEIGHT/WEIGHT/BMI
Diabetes-Clinical Assessment-Height / Weight / BMI Current Timeout value (months): 12
2291.	Read only	O/E-height > 20% below average	UNITS: cm
2292.	Read only	O/E - height 10-20% < average	UNITS: cm
2293.	Read only	O/E -height within 10% average	UNITS: cm
2294.	Read only	O/E-height 10-20% over average	UNITS: cm
2295.	Read only	O/E -height > 20% over average	UNITS: cm
2296.	Read only	O/E - loss of height	UNITS: cm
229..		O/E - height	UNITS: cm
22A3.	Read only	O/E - weight within 10% ideal	UNITS: kg
22A1.	Read only	O/E - weight > 20% below ideal	UNITS: kg
22A2.	Read only	O/E -weight 10-20% below ideal	UNITS: kg
22A4.	Read only	O/E - weight 10-20% over ideal	UNITS: kg
22A5.	Read only	O/E - weight > 20% over ideal	UNITS: kg
22K1.	Read only	Body Mass Index normal K/M2	UNITS: kg/m2
22K2.	Read only	Body Mass Index high K/M2	UNITS: kg/m2
22K3.	Read only	Body Mass Index low K/M2	UNITS: kg/m2
22K4.	Read only	BMI 25-29 - overweight	UNITS: kg/m2
22K5.	Read only	Body mass index 30+ - obesity	UNITS: kg/m2
See HRB template for referral options
If BMI > 30 use box below to fulfil Obesity QoF.
Click here to record BMI greater than 30 Current Timeout value (months): 0
22K5.		Body mass index 30+ - obesity
22K7.		Body mass index 40+ - severely obese
BLOOD PRESSURE - New measurement required since 1st April 2008.
If systolic>140 or Diastolic>80 consider additional management. Offer a 4 week appointment & set screening interval to 6 months. Refer to hypertension guideline - Click Link
Hypertensive Disease Current Timeout value (months): 0
G2...		Hypertensive disease
G21zz	Read only	Hypertensive heart disease NOS
G24..	Read only	Secondary hypertension
G240.	Read only	Secondary malignant hypertens.
G2400	Read only	Second.malig.renovasc.hypert.
G240z	Read only	Secondary malign.hypertens.NOS
G241.	Read only	Secondary benign hypertension
G2410	Read only	Second.benign renovasc.hypert.
G241z	Read only	Secondary benign hypertens.NOS
G24z.	Read only	Secondary hypertension NOS
G24z0	Read only	Secondary renovasc.hypert. NOS
G20..	Read only	Essential hypertension
G24z1	Read only	Hypertension secondary to drug
G24zz	Read only	Secondary hypertension NOS
G2y..	Read only	Hypertensive disease OS
G2z..	Read only	Hypertensive disease NOS
G200.	Read only	Malignant essential hypertens.
G201.	Read only	Benign essential hypertension
G202.	Read only	Systolic hypertension
G20z.	Read only	Essential hypertension NOS
G21z.	Read only	Hypertensive heart disease NOS
G21z0	Read only	Hypertens.heart dis.NOS-no CCF
G21z1	Read only	Hypertens.heart dis.NOS- + CCF
http://www.glasgowdiabetes.org/docs/HYPERTENSION.pdf Hypertension Guidelines
Diabetes-Clinical Assessment-Blood Pressure Current Timeout value (months): 12
2461.	Read only	O/E - BP reading very low	UNITS:
2462.	Read only	O/E - BP reading low	UNITS:
2463.	Read only	O/E - BP borderline low	UNITS:
2465.	Read only	O/E - BP borderline raised	UNITS:
2466.	Read only	O/E - BP reading raised	UNITS:
2467.	Read only	O/E - BP reading very high	UNITS:
R1y2.	Read only	[D]Raised blood pressure reading	UNITS:
R1y3.	Read only	[D]Low blood pressure reading	UNITS:
662B.	Read only	O/E - initial high BP	UNITS:
662L.	Read only	24 hr blood pressure monitoring	UNITS:
246..	Read only	O/E - blood pressure reading	UNITS:
2468.	Read only	O/E - BP reading:postural drop	UNITS:
246B.	Read only	O/E - BP stable	UNITS:
246C.	Read only	Lying blood pressure reading	UNITS:
246D.	Read only	Standing blood pressure reading	UNITS:
246E.	Read only	Sitting blood pressure reading	UNITS:
246F.	Read only	O/E - blood pressure decreased	UNITS:
246G.	Read only	O/E - BP labile	UNITS:
246J.	Read only	O/E - BP reading: no postural drop	UNITS:
246Z.	Read only	O/E-blood pressure reading NOS	UNITS:
2469.	Read only	O/E - Systolic BP reading	UNITS:
246A.	Read only	O/E - Diastolic BP reading	UNITS:
2469.		O/E - Systolic BP reading	UNITS: mmHg
246A.		O/E - Diastolic BP reading	UNITS: mmHg
BP Exception Coding Current Timeout value (months): 0
8I3Y.		Blood pressure procedure refused
Previously recorded diagnosis of Microalbuminuria/Proteinuria Current Timeout value (months): 0
R1103		[D]Microalbuminuria
R110.		[D]Proteinuria
R110z	Read only	[D]Proteinuria NOS
In all types of diabetes, excellent BP control may retard the progression of nephropathy
BLOOD TESTS at annual assessment
Click to enter today's HbA1c measurement Current Timeout value (months): 12
44TB.		Haemoglobin A1c level
44TD.	Read only	Fructosamine level
44Z1.	Read only	Serum fructosamine
44Z10	Read only	Corrected fructosamine
42c0.	Read only	HbA1 < 7% - good control
42c1.	Read only	HbA1 7 - 10% - borderline control
42c2.	Read only	HbA1 > 10% - bad control
42c3.	Read only	HbA1 level (DCCT aligned)
44tc
42c..	Read only	HbA1 - diabetic control
44TC.	Read only	Haemoglobin A1 level
44TL.	Read only	Total glycosylated haemoglobin level
42W..	Read only	Hb. A1C - diabetic control
42W1.	Read only	Hb. A1C < 7% - good control
42W4.	Read only	HbA1c level (DCCT aligned)
42WZ.	Read only	Hb. A1C - diabetic control NOS
Click below if HbA1c >7.4 and on maximum tolerated dose of hypoglycaemic agents
Current Timeout value (months): 0
8BL2.		Patient on maximal tolerated therapy for diabetes
If poor control consult GP re medication and reinforce advice about diet, weight management and exercise. If patient self-monitoring, ensure review of results. If frequently or consistently abnormal, discuss with GP re medication change/further education.
Click to enter Patient Self monitoring details Current Timeout value (months): 0
8A17.		Self monitoring of blood glucose
8A18.		Self monitoring of urine glucose
8A19.		Self monitoring of blood and urine glucose
Patients who use a glucose meter should have it checked regularly according to the instructions. If self-monitoring then click to enter date of most recent glucose meter check.
Click to enter Date of most recent Glucose meter check Current Timeout value (months): 0
44T9.		Glucometer blood sugar
CHOLESTEROL - New measurement required since 1st April 2008. Fasting test for lipids NOT required.
Click to record Serum Cholesterol Current Timeout value (months): 12
44PH.		Total cholesterol measurement	UNITS:
44P..	Read only	Serum cholesterol	UNITS:
44P1.	Read only	Serum cholesterol normal	UNITS:
44P2.	Read only	Serum cholesterol borderline	UNITS:
44P3.	Read only	Serum cholesterol raised	UNITS:
44P4.	Read only	Serum cholesterol very high	UNITS:
44PJ.	Read only	Serum total cholesterol level	UNITS:
44OE.	Read only	Plasma total cholesterol level	UNITS:
HDL required only for Risk calculation.
Click to record HDL Cholesterol Current Timeout value (months): 0
44P5.		Serum HDL cholesterol level
44dA.	Read only	Plasma HDL cholesterol level
Record if Cholesterol test declined Current Timeout value (months): 0
8I3w.		Cholesterol test declined
If patient under 45 years (Type 1 OR Type 2) and no CHD, do CHD risk assessment. You will need to record HDL AND total cholesterol. If over 45 years consider a patient with diabetes as having CHD. No risk assessment required. Click link for guideline.
http://www.glasgowdiabetes.org/docs/CHOLESTEROL.pdf Cholesterol Guidelines
Click on JBS2 Risk Score link for excel sheet to calculate JBS2 Risk Score. Enter data ONLY in yellow boxes. Light blue box will show score. Enter score below.
Patient <45 + no CHD. Enter risk score in box below. If already on BP or cholesterol treatments use most recent pre-treatment measure. This might somewhat overestimate the risk.
http://www.glasgowdiabetes.org/docs/KWRISK.xls JBS2 Risk Score
JBS2 CHD Risk Score Current Timeout value (months): 0
388W.		Joint British Societies cardiac risk score
9Oh9.		Cardiovascular disease risk assessment declined
THYROID FUNCTION TESTS
Only do TFTs if known history of myxoedema and no TFTs in previous 12 months OR symptoms or signs of myxoedema or thyrotoxicosis.
Previous Hypothyroid diagnosis Current Timeout value (months): 0
C03z.		Congenital hypothyroidism NOS
C041.	Read only	Other postablative hypothyroidism
C0410	Read only	Irradiation hypothyroidism
C041z	Read only	Postablative hypothyroidism NOS
C042.	Read only	Iodine hypothyroidism
C043.	Read only	Other iatrogenic hypothyroidism
C0430	Read only	Hypothyroidism resulting from para-aminosalicylic acid
C0431	Read only	Hypothyroidism resulting from phenylbutazone
C0432	Read only	Hypothyroidism resulting from resorcinol
C043z	Read only	Iatrogenic hypothyroidism NOS
C044.	Read only	Postinfectious hypothyroidism
C03..	Read only	Congenital hypothyroidism
C045.	Read only	Acquired atrophy of thyroid
C046.	Read only	Autoimmune myxoedema
C04y.	Read only	Other acquired hypothyroidism
C04z.	Read only	Hypothyroidism NOS
C04z0	Read only	Premature puberty due to hypothyroidism
C04z1	Read only	Myxoedema coma
C030.	Read only	Pendred's syndrome
C031.	Read only	Goitrous cretin
C03y.	Read only	Other specified congenital hypothyroidism
C03y0	Read only	Congenital hypothyroidism with diffuse goitre
C03y1	Read only	Congenital hypothyroidism without goitre
C04..		Acquired hypothyroidism
C040.	Read only	Postsurgical hypothyroidism
Diabetes-Biochemistry-Thyroid Function Tests
4421.	Read only	Thyroid hormone tests normal	UNITS:
4422.	Read only	Thyroid hormone tests high	UNITS:
4423.	Read only	Thyroid hormone tests low	UNITS:
442C.	Read only	Thyroid horm tests borderline	UNITS:
442..	Read only	Thyroid hormone tests	UNITS:
4421.	Read only	Thyroid hormone tests normal	UNITS:
4422.	Read only	Thyroid hormone tests high	UNITS:
4423.	Read only	Thyroid hormone tests low	UNITS:
4424.	Read only	Serum T3 level	UNITS:
4425.	Read only	Free T3 level	UNITS:
4426.	Read only	Serum T4 level	UNITS:
4427.	Read only	Free T4 level	UNITS:
4428.	Read only	Free thyroxine index	UNITS:
4429.	Read only	Thyroxine binding globulin-TBG	UNITS:
442a.	Read only	Plasma total T4 level	UNITS:
442A.	Read only	TSH - thyroid stim. hormone	UNITS:
442b.	Read only	Serum total T4 level	UNITS:
442B.	Read only	TRH - thyroid release. hormone	UNITS:
442c.	Read only	Plasma free T4 level	UNITS:
442C.	Read only	Thyroid horm tests borderline	UNITS:
442d.	Read only	Serum thyroglobulin level	UNITS:
442D.	Read only	T3 uptake test	UNITS:
442e.	Read only	Blood spot TSH level	UNITS:
442E.	Read only	PBI estimation	UNITS:
442f.	Read only	Serum total T3 level	UNITS:
442F.	Read only	T3 suppression test	UNITS:
442g.	Read only	Serum thyroglobulin recov levl	UNITS:
442G.	Read only	Thyroid hormone tests abnormal	UNITS:
442H.	Read only	Thyroid function tests normal	UNITS:
442I.	Read only	Thyroid functn tests abnormal	UNITS:
442J.	Read only	Thyroid function test	UNITS:
442K.	Read only	30 minute plasma TSH level	UNITS:
442L.	Read only	60 minute plasma TSH level	UNITS:
442M.	Read only	90 minute plasma TSH level	UNITS:
442N.	Read only	120 minute plasma TSH level	UNITS:
442O.	Read only	150 minute plasma TSH level	UNITS:
442P.	Read only	30 minute serum TSH level	UNITS:
442Q.	Read only	60 minute serum TSH level	UNITS:
442R.	Read only	90 minute serum TSH level	UNITS:
442S.	Read only	120 minute serum TSH level	UNITS:
442T.	Read only	150 minute serum TSH level	UNITS:
442U.	Read only	Serum free T3 level	UNITS:
442V.	Read only	Serum free T4 level	UNITS:
442W.	Read only	Serum TSH level	UNITS:
442X.	Read only	Plasma TSH level	UNITS:
442Y.	Read only	Plasma free T3 level	UNITS:
442Z.	Read only	Thyroid hormone tests NOS	UNITS:
442W.	Read only	Serum TSH level	UNITS: mU/l
RENAL FUNCTION
In all types of diabetes, excellent BP and diabetic control (target HbA1c <= 7%) may retard the progression of nephropathy. In Type 1 diabetic patients, microalbuminuria (which is usually intermittent), is a marker of early nephropathy. ACE inhibitors can reverse this. In Type 2 diabetic patients, microalbuminuria is a marker for macrovascular disease and nephropathy. Patients with total protein …
Record annually for all patients with Type 2 diabetes. Urine dipstick test for protein - use early morning sample. Use Albustix - Multistix expensive and inappropriate.
Click to record if dipstick test carried out Current Timeout value (months): 0
46W..		Urine microalbumin
http://www.glasgowdiabetes.org/docs/RENAL.pdf Protein Guidelines
Click to record if urine dipstick result for protein Current Timeout value (months): 12
4672.		Urine protein test negative
4673.		Urine protein test = trace
4674.		Urine protein test = +
4675.		Urine protein test = ++
4676.		Urine protein test = +++
Follow Guideline (click link) to decide on further investigation. Record test results below. Use first morning specimen in a clean universal container for albumin/creatinine ratio and spot urinary albumen tests. If Microalbumin is already recorded, do not do the albumin/creatinine ratio or spot urinary albumen.
Referral to diabetic clinic recommended if creatinine > 150(unless already had specialist review for this indication)
Click to record if carried out Albumin/Creatinine ratio Current Timeout value (months): 12
46TC.		Urine albumin:creatinine ratio	UNITS:
Click to record if carried out spot urinary albumen Current Timeout value (months): 0
46N4.		Urine albumin
Click to record if carried out urinary 24hr protein excretion Current Timeout value (months): 0
467A.		24 hour urine protein output
Click to record if carried out 24hr urinary albumin Current Timeout value (months): 0
46N6.		24 hour urine albumin output
Patient has microalbuminuria if alb:creat >2.5(M) >3.5(F) or spot albumen 20-200mg/L Patient has proteinuria if 24 hour urine protein >0.5g/24hr or 24 hr urine albumin >300mg Click to record if microalbuminuria/proteinuria/albumimuria below or Urine microalbumin positive or negative For patients with a record of microalbuminuria and no protienuria or albuminuria; re-record (but do not re-test) an…
Click to record if Microalbuminuria/proteinuria diagnosis Current Timeout value (months): 12
R1103		[D]Microalbuminuria
Kyu5G	Read only	[X]Persistent proteinuria, unspecified
R110.		[D]Proteinuria
R1100	Read only	[D]Albuminuria
R110z	Read only	[D]Proteinuria NOS
C10EK	Read only	Type 1 diabetes mellitus with persistent proteinuria
C10FL	Read only	Type 2 diabetes mellitus with persistent proteinuria
C10EL	Read only	Type 1 diabetes mellitus with persistent microalbuminuria
C10FM	Read only	Type 2 diabetes mellitus with persistent microalbuminuria
K190X	Read only	Persistent proteinuria, unspecified
Use this code yearly if Microalbuminuria already diagnosed. Current Timeout value (months): 0
46N8.		Urine microalbumin profile
Refer to diabetic clinic if proteinuria (unless already had specialist review for this indication). If patient has proteinuria ask if the patient has been seen in hospital diabetic clinic in last year. If appointment not recorded, then record below + date of appointment. If not already seen, consult GP re. referral.
Click to record hospital a diabetic clinic appointment or referral Current Timeout value (months): 0
9N1Q.		Seen in diabetic clinic
8H4F.		Referral to diabetologist
8HTi.		Referral to multidisciplinary diabetic clinic
Annual Serum Creatinine required. Click below to record.
Click to enter Serum Creatinine measurement Current Timeout value (months): 12
44J3.		Serum creatinine
44J30	Read only	Serum creatinine abnormal
44J31	Read only	Serum creatinine low
44J32	Read only	Serum creatinine normal
44J33	Read only	Serum creatinine raised
44J3z	Read only	Serum creatinine NOS
44JC.	Read only	Corrected plasma creatinine level
44JD.	Read only	Corrected serum creatinine level
44JF.	Read only	Plasma creatinine level
If eGFR <60mL/Min/1.73m2 for over 3 months, refer to CKD indicators.
Click to record eGFR Current Timeout value (months): 0
451F.		Glomerular filtration rate
451E.		GFR calculated abbreviated MDRD
PSYCHOSOCIAL ISSUES
gh2..		ALPROSTADIL [ERECTILE DYSFUNC]
gh6..		APOMORPHINE HCL [ERECTILE DYS]
gh5..		SILDENAFIL
gh3..		PAPAVERINE
gh4..		THYMOXAMINE HCL [ERECTILE DYS]
gh7..		TADALAFIL
gh8..		VARDENAFIL
Click if Patient Has Erectile Dysfunction Current Timeout value (months): 0
E2273		Erectile dysfunction	UNITS:
Click if Patient offered Psychosexual Counselling Current Timeout value (months): 0
8HTc.		Referral to psychosexual clinic
8HTj.		Referral to erectile dysfunction clinic
677A.	Read only	Psychosexual counselling
Enter 1 for yes, 2 for no, 3 for declined
MEDICATION
This section will show you what drugs the patient is on. Please make sure the patient understands what each drug is for, the benefit of taking them regularly and the consequences of not taking them.
People who suffer chronic disease and or illness are exempt from Ramadan fasting requirements. If you or your patient have any queries please contact religious leaders (Imams) at Glasgow Central Mosque - 0141 429 3132.
Click to record medication review Current Timeout value (months): 0
8B3l.		Diabetes medication review
NONADHERENCE
Nonadherence to prescribed medicines is very common and prevents patients from getting the best effect of treatments. There is a 50% chance that your patient doesn't follow the prescribed directions for some/all of their medicines. Repeated, regular discussion between patient and pharmacist in the community can increase medicine adherence behaviour which increases the chances of the patient's dis…
If you suspect low adherence or think patient could benefit from regular discussion about medicines and condition in their choice of Pharmacy, ask the patient if they would like to get practical help then use the link to refer. Advise that pharmacy will be in touch within a month to arrange discussion. All pharmacies are involved.
Reasons for referral could be because patient sometimes chooses not to take the medicine, has a complex schedule for taking medicines, schedule does not fit patient's routine, lacks capacity to follow the prescription, does not understand the purpose of the medicines, has poor motivation, has difficulty swallowing the medicine, has other cognitive problems, has concerns about harmful effects of t…
http://www.glasgowdiabetes.org/docs/COMPLASSESREFER.pdf Pharmacy LTMS Referral Form
Click if difficulty remembering to take tablets Current Timeout value (months): 0
8B39.		Poor compliance
8B39z		Drug not taken NOS
Click below if pharmacy referral made. The pharmacy will feedback to the practice after speaking with the patient.
Click if patient referred Current Timeout value (months): 0
8BI0.	Read only	Drug compliance aid requested
8H7t.		Referral to pharmacist
Please do not add any drugs to these screens (except OTC). If medication requires to be changed, it should be done through the normal GPASS screens.
HYPOGLYCAEMIC MEDICATION
If your patient is on insulin then their repeat prescriptions will appear below.
f1...		SHORT-ACTING INSULIN PREPS.
f13..		INSULIN LISPRO
f2...		MEDIUM/LONG-ACTING INSULINS
Previously recorded HbA1c measurements Current Timeout value (months): 0
44TB.		Haemoglobin A1c level
44TL.	Read only	Total glycosylated haemoglobin level
44Z1.	Read only	Serum fructosamine
44Z10	Read only	Corrected fructosamine
44TD.	Read only	Fructosamine level
42W..	Read only	Hb. A1C - diabetic control
42W1.	Read only	Hb. A1C < 7% - good control
42W2.	Read only	Hb. A1C 7-10% - borderline
42W3.	Read only	Hb. A1C > 10% - bad control
42W4.	Read only	HbA1c level (DCCT aligned)
42WZ.	Read only	Hb. A1C - diabetic control NOS
42c..	Read only	HbA1 - diabetic control
44TC.	Read only	Haemoglobin A1 level
If poor control, please consult GP re change in medication; and re-inforce advice about diet, weight management and exercise. Click link below if HbA1c>7.4 and patient on maximum tolerated dose of hypoglycaemic agents.
Click to enter exception for maximum tolerated dose for Diabetes Current Timeout value (months): 12
8BL2.		Patient on maximal tolerated therapy for diabetes
If your patient is on insulin, ensure they have glucogon available & know how to use it.
Show Previous/Record any new hypoglycaemic episodes Current Timeout value (months): 0
66A6.		Last hypo. attack
C110.		Hypoglycaemic coma
If not prescribed glucagon, please consult your GP.
f72..		GLUCAGON
i91..		GLUCOSE - INTRAVENOUS
i91..		GLUCOSE - INTRAVENOUS
i91..		GLUCOSE - INTRAVENOUS
f7...		HYPOGLYCAEMIA TREATMENT
f72..		GLUCAGON
f731.		HYPOSTOP gel
INJECTION SITES
Click to record if Injection Sites normal/abnormal Current Timeout value (months): 0
2F16.		O/E - Injection sites abnormal
2F18.		O/E - Injection sites normal
If injection sites are lumpy, advise to rotate injection sites.
If your patient is on oral antidiabetic drugs they will appear below.
Metformin is drug of first choice for patients who are overweight (BMI>25) except in renal failure or hepatic impairment (see BNF)
f4...		BIGUANIDES
f3...		SULPHONYLUREAS
ft3..		REPAGLINIDE
ft3..		REPAGLINIDE
LIPID LOWERING
If patient < 45 years has 10 year risk score 30% or greater and cholesterol > 5; OR if patient is over 45 years (no risk score required) and cholesterol > 5 (CABG > 4), consider additional management -See Cholesterol Guideline - Click Link. Simvastatin is drug of first choice.
http://www.glasgowdiabetes.org/docs/CHOLESTEROL.pdf Cholesterol Guidelines
Previous Total Cholesterol measurements Current Timeout value (months): 0
44PH.		Total cholesterol measurement	UNITS:
44P..	Read only	Serum cholesterol	UNITS:
44P1.	Read only	Serum cholesterol normal	UNITS:
44P2.	Read only	Serum cholesterol borderline	UNITS:
44P3.	Read only	Serum cholesterol raised	UNITS:
44P4.	Read only	Serum cholesterol very high	UNITS:
44PJ.	Read only	Serum total cholesterol level	UNITS:
44OE.	Read only	Plasma total cholesterol level	UNITS:
Click to record anxiety score Current Timeout value (months): 0
388N.		HAD scale: anxiety score
Previous HDL measurement Current Timeout value (months): 0
44P5.		Serum HDL cholesterol level
JBS2 Risk Current Timeout value (months): 0
388W.		Jt Brit Soc cardiac risk score
bx...		LIPID-LOWERING DRUGS
On OTC Statins Current Timeout value (months): 0
8B3z.		Over the counter statin therapy
If not at target and no lipid lowering drugs, click to record reason why not.
Click to record if No lipid lowering drugs or not at target Current Timeout value (months): 12
8I3C.		Statin declined
8I27.		Statins contraindicated
8I63.		Statin not indicated
8BL1.		Patient on maximal tolerated lipid lowering therapy
8I76.		Statin not tolerated
Click below to record exact reasons. Use not indicated if <45 and CHD risk <30%.
Click to record exact reasons why contra-indicated Current Timeout value (months): 0
R148.		[D]Abnormal liver function test
N2411		Myositis unspecified
44P1.		Serum cholesterol normal
U60CA		[X]Statin causing adverse effect in therapeutic use
TJC24		Adverse reaction to simvastatin
TJC25		Adverse reaction to pravastatin
ACE INHIBITORS
Previous Diagnosis of Microalbuminuria/Proteinuria Current Timeout value (months): 0
R1103		[D]Microalbuminuria
R110.		[D]Proteinuria
R1100	Read only	[D]Albuminuria
R110z	Read only	[D]Proteinuria NOS
C10EK	Read only	Type 1 diabetes mellitus with persistent proteinuria
C10FL	Read only	Type 2 diabetes mellitus with persistent proteinuria
Previous Serum creatinine measurement Current Timeout value (months): 0
44J3.		Serum creatinine
44J30	Read only	Serum creatinine abnormal
44J31	Read only	Serum creatinine low
44J32	Read only	Serum creatinine normal
44J33	Read only	Serum creatinine raised
44J3z	Read only	Serum creatinine NOS
44JC.	Read only	Corrected plasma creatinine level
44JD.	Read only	Corrected serum creatinine level
44JF.	Read only	Plasma creatinine level
Previous eGFR Current Timeout value (months): 0
451E.		GFR calculated abbreviated MDRD
451F.		Glomerular filtration rate
Previous Hypertension Diagnosis Current Timeout value (months): 0
G2...		Hypertensive disease
G2101	Read only	Malignant hypertensive heart disease with CCF
G210z	Read only	Malignant hypertensive heart disease NOS
G211.	Read only	Benign hypertensive heart disease
G2110	Read only	Benign hypertensive heart disease without CCF
G2111	Read only	Benign hypertensive heart disease with CCF
G211z	Read only	Benign hypertensive heart disease NOS
G21z.	Read only	Hypertensive heart disease NOS
G21z0	Read only	Hypertensive heart disease NOS without CCF
G21z1	Read only	Hypertensive heart disease NOS with CCF
G21zz	Read only	Hypertensive heart disease NOS
G20..	Read only	Essential hypertension
G24..	Read only	Secondary hypertension
G240.	Read only	Secondary malignant hypertension
G2400	Read only	Secondary malignant renovascular hypertension
G240z	Read only	Secondary malignant hypertension NOS
G241.	Read only	Secondary benign hypertension
G2410	Read only	Secondary benign renovascular hypertension
G241z	Read only	Secondary benign hypertension NOS
G244.	Read only	Hypertension secondary to endocrine disorders
G24z.	Read only	Secondary hypertension NOS
G24z0	Read only	Secondary renovascular hypertension NOS
G200.	Read only	Malignant essential hypertension
G24z1	Read only	Hypertension secondary to drug
G24zz	Read only	Secondary hypertension NOS
G2y..	Read only	Other specified hypertensive disease
G2z..	Read only	Hypertensive disease NOS
G201.	Read only	Benign essential hypertension
G202.	Read only	Systolic hypertension
G20z.	Read only	Essential hypertension NOS
G21..	Read only	Hypertensive heart disease
G210.	Read only	Malignant hypertensive heart disease
G2100	Read only	Malignant hypertensive heart disease without CCF
Previous CKD Diagnosis Current Timeout value (months): 0
1Z12.		Chronic kidney disease stage 3
1Z13.		Chronic kidney disease stage 4
1Z14.		Chronic kidney disease stage 5
If patient has microalbuminuria or albuminuria, or creatinine >150 (and <250) or stage 3 - 5 CKD + hypertension, they should be on an ACE inhibitor (or, if not tolerated, an A2 antagonist) unless contra-indicated. If not then consult GP.
bi...		ACE INHIBITORS
bk3..		LOSARTAN
bk4..		VALSARTAN
bk5..		IRBESARTAN
bk7..		CANDESARTAN CILEXETIL
bk8..		TELMISARTAN
bk9..		EPROSARTAN
If ACE inhibitor not prescribed, click box to record why.
Click to record reason if patient not on an ACE Inhibitors Current Timeout value (months): 12
8I28.		ACE inhibitors contraindicated
8I3D.		ACE inhibitor declined
8I64.		ACE inhibitor not indicated
8I74.		Angiotensin converting enzyme inhibitor not tolerated
Please click here to record the exact reason if contraindicated, not tolerated/adverse effects
Click to record exact reason why ACE contra-indicated Current Timeout value (months): 0
44J30		Serum creatinine abnormal
TJC78		Adverse reaction to enalapril
TJC79		Adverse reaction to ramipril
44J2.		Blood urea abnormal
P7690		Renal artery stenosis
171Z.		Cough symptom NOS
G87..		Hypotension
14LM.		H/O: angiotensin converting enzyme inhibitor allergy
U60C4		[X]Angiotensin-convert-enz inhib caus advers eff therap use
ZV14D	Read only	[V]PH angiotensin-converting-enzyme inhibitor allergy
TJC77		Adverse reaction to captopril
If ACEi contraindicated / declined / not tolerated and A2 antagonist not prescribed, click box to record why.
Click to record why patient not prescribed A2 Antagonist Current Timeout value (months): 12
8I2H.		Angiotensin II receptor antagonists contraindicated
8I3P.		Angiotensin II receptor antagonist declined
8I6C.		Angiotensin II receptor antagonist not indicated
8I75.		Angiotensin II receptor antagonist not tolerated
Please click here to record the exact reason if contraindicated, not tolerated/adverse effects
Click to record exact reason A2 antagonists contra-indicated Current Timeout value (months): 0
44J30		Serum creatinine abnormal
44J2.		Blood urea abnormal
P7690		Renal artery stenosis
G87..		Hypotension
14LN.		H/O: angiotensin II receptor antagonist allergy
U60CB		[X]Angiotensin II receptor antagon adverse effect therap use
ZV14E	Read only	[V]PH of angiotensin II receptor antagonist allergy
OTHER DRUGS
Click if on OTC Aspirin Current Timeout value (months): 0
8B3T.		Over the counter aspirin therapy
8B63.	Read only	Salicylate prophylaxis
8B6P.	Read only	Clopidogrel prophylaxis
bu2..		ASPIRIN [ANTIPLATELET]
bu...		ANTIPLATELET DRUGS
bd...		BETA-ADRENOCEPTOR BLOCKERS
bl...		VASODILATORS + ANGINA PECTORIS
bl8..		NIFEDIPINE
bl7..		NICARDIPINE HYDROCHLORIDE
blb..		AMLODIPINE BESYLATE
bla..		ISRADIPINE
ble..		LACIDIPINE
bb3..		VERAPAMIL HYDROCHLORIDE
bl5..		DILTIAZEM HYDROCHLORIDE
blc..		FELODIPINE
b2...		THIAZIDE DIURETICS
b3...		LOOP DIURETICS
b4...		POTASSIUM SPARING DIURETICS
bh...		ALPHA-ADRENOCEPTOR BLOCKERS
If not at target BP (<140 AND <80), click to record if patient on maximal tolerated hypotensive medication.
Diabetes-Clinical Assessment-Blood Pressure
2461.	Read only	O/E - BP reading very low	UNITS:
2462.	Read only	O/E - BP reading low	UNITS:
2463.	Read only	O/E - BP borderline low	UNITS:
2465.	Read only	O/E - BP borderline raised	UNITS:
2466.	Read only	O/E - BP reading raised	UNITS:
2467.	Read only	O/E - BP reading very high	UNITS:
R1y2.	Read only	[D]Raised blood pressure reading	UNITS:
R1y3.	Read only	[D]Low blood pressure reading	UNITS:
662B.	Read only	O/E - initial high BP	UNITS:
662L.	Read only	24 hr blood pressure monitoring	UNITS:
246..	Read only	O/E - blood pressure reading	UNITS:
2468.	Read only	O/E - BP reading:postural drop	UNITS:
246B.	Read only	O/E - BP stable	UNITS:
246C.	Read only	Lying blood pressure reading	UNITS:
246D.	Read only	Standing blood pressure reading	UNITS:
246E.	Read only	Sitting blood pressure reading	UNITS:
246F.	Read only	O/E - blood pressure decreased	UNITS:
246G.	Read only	O/E - BP labile	UNITS:
246J.	Read only	O/E - BP reading: no postural drop	UNITS:
246Z.	Read only	O/E-blood pressure reading NOS	UNITS:
2469.	Read only	O/E - Systolic BP reading	UNITS:
246A.	Read only	O/E - Diastolic BP reading	UNITS:
2469.		O/E - Systolic BP reading	UNITS: mmHg
246A.		O/E - Diastolic BP reading	UNITS: mmHg
Click to record if patient on maximal BP therapy Current Timeout value (months): 0
8BL0.		Patient on maximal tolerated antihypertensive therapy
BP Exception Coding Current Timeout value (months): 0
8I3Y.		Blood pressure procedure refused
IMMUNISATION
FLU IMMUNISATION - Should be offered each Autumn. If declined, or no immunisation recorded (check box below), discuss benefits with patient to increase chance of acceptance at next offer. If no info regarding immunisation appears in box below, please enter whether given, declined or contraindicated.
Influenza vaccination - given/declined/contraindicated Current Timeout value (months): 12
65E..		Influenza vaccination
65E0.		First pandemic influenza vaccination
65E1.		Second pandemic influenza vaccination
9OX5.		Influenza vaccination declined
14LJ.		H/O: influenza vaccine allergy
U60K4		[X]Influenza vaccine causing adverse effects therapeutic use
ZV14F		[V]Personal history of influenza vaccine allergy
8I2F.		Influenza vaccination contraindicated
8I6D.		Influenza vaccination not indicated
68NE.		No consent - influenza imm.
ZV048	Read only	[V]Influenza vaccination
PNEUMOCOCCAL IMMUNISATION Once only. If no entry in box below offer pneumococcal immunisation. Click to record if accepted/declined. If no immunisation recorded complete declined/contraindicated each year.
Pneumococcal vaccination - given/declined/contraindicated Current Timeout value (months): 0
68NX.		No consent pneumococcal immunisation
65720		Pneumococcal vaccination given
8I2E.		Pneumococcal vaccination contraindicated
8I3Q.		Pneumococcal vaccination declined
6572.	Read only	Pneumococcal vaccination
PODIATRY
Patients with diabetes need advice re. foot care, especially if PVD or neuropathy. If pulse is present, there is no need to record more central pulses. Start with dorsalis pedis and work centrally.
Click to record presence/absence of pulses Current Timeout value (months): 12
24EA.		O/E - Absent right foot pulses
24E6.	Read only	O/E - R.post.tib.pulse present
24E7.	Read only	O/E - R.post.tib pulse absent
24E8.	Read only	O/E - R.dorsalis pedis present
24E9.	Read only	O/E - R.dorsalis pedis absent
24EC.	Read only	O/E - Right dorsalis pedis abnormal
24ED.	Read only	O/E - Right posterior tibial pulse abnormal
24EE.	Read only	O/E - Right dorsalis pedis normal
24EF.	Read only	O/E - Right posterior tibial pulse normal
24F1.	Read only	O/E - L.leg pulses all present
24F2.	Read only	O/E - L.femoral pulse present
24EB.		O/E - right foot pulses present
24F3.	Read only	O/E - L.femoral pulse absent
24F4.	Read only	O/E -L.popliteal pulse present
24F5.	Read only	O/E - L.popliteal pulse absent
24F6.	Read only	O/E - L.post.tib.pulse present
24F7.	Read only	O/E - L.post.tib. pulse absent
24F8.	Read only	O/E - L.dorsalis pedis present
24F9.	Read only	O/E - L.dorsalis pedis absent
24FC.	Read only	O/E - left dorsalis pedis abnormal
24FD.	Read only	O/E - Left posterior tibial pulse abnormal
24FE.	Read only	O/E - left dorsalis pedis normal
24FA.		O/E - Absent left foot pulses
24FF.	Read only	O/E - Left posterior tibial pulse normal
585V.	Read only	Left dorsalis pedis doppler pressure
585W.	Read only	Right dorsalis pedis doppler pressure
585X.	Read only	Left posterior tibial doppler pressure
585Y.	Read only	Right posterior tibial doppler pressure
585a.	Read only	ABPI - Ankle brachial pressure index
585b.	Read only	Left dorsalis pedis ABPI
585c.	Read only	Right dorsalis pedis ABPI
585d.	Read only	Left posterior tibial ABPI
585e.	Read only	Right posterior tibial ABPI
24FB.		O/E - left foot pulses present
9NND.	Read only	Under care of diabetic foot screener
8H7r.	Read only	Refer to diabetic foot screener
24E1.	Read only	O/E -R.-leg pulses all present
24E2.	Read only	O/E - R.femoral pulse present
24E3.	Read only	O/E - R.femoral pulse absent
24E4.	Read only	O/E -R.popliteal pulse present
24E5.	Read only	O/E - R.popliteal pulse absent
Click to record Neuropathy testing only vibration OR monofilament is required Current Timeout value (months): 12
29H4.		O/E - Vibration sense of right foot abnormal
29BB.	Read only	10g monofilament sensation R foot normal
29BC.	Read only	10g monofilament sensation L foot normal
29B1.	Read only	O/E - tactile sensation normal
29B2.	Read only	O/E - anaesthesia present
29H1.	Read only	O/E - vibration sense normal
29H2.	Read only	O/E - vibration sense reduced
29H3.	Read only	O/E - vibration sense absent
29H8.	Read only	O/E - vibration sense left foot reduced
29H9.	Read only	O/E - vibration sense right foot reduced
29HA.	Read only	O/E - Vibration sense of right foot absent
29H5.		O/E - Vibration sense of right foot normal
29HB.	Read only	O/E - Vibration sense of left foot absent
66Ac.	Read only	Diabetic peripheral neuropathy screening
9NND.	Read only	Under care of diabetic foot screener
8H7r.	Read only	Refer to diabetic foot screener
29BA.		10g monofilament sensation L foot abnormal
29BB.		10g monofilament sensation R foot normal
29BC.		10g monofilament sensation L foot normal
29B9.		10g monofilament sensation R foot abnormal
29B2.		O/E - anaesthesia present
29H6.		O/E - Vibration sense of left foot abnormal
29H7.		O/E - Vibration sense of left foot normal
311A.	Read only	Monofilament foot sensation test
29B7.	Read only	10g monofilament sensation present
29B8.	Read only	10g monofilament sensation absent
29B9.	Read only	10g monofilament sensation R foot abnormal
29BA.	Read only	10g monofilament sensation L foot abnormal
Click to record any podiatry exception codes Current Timeout value (months): 12
8I6G.		Diabetic foot examination not indicated
8I3W.		Diabetic foot examination declined
RETINAL SCREENING
Please record if Retinal screening GMS Code has been done or record the exception code.
Click to record if patient received retinal screening Current Timeout value (months): 0
2BB..	Read only	O/E - retinal inspection
2BB9.	Read only	O/E - retinal pigmentation
2BBA.	Read only	Examination of retina
2BBB.	Read only	O/E - Right retina not seen
2BBC.	Read only	O/E - Left retina not seen
2BBD.	Read only	O/E - Right retina normal
2BBE.	Read only	O/E - Left retina normal
2BBF.	Read only	Retinal abnormality - diabetes related
2BBG.	Read only	Retinal abnormality - non-diabetes
2BBH.	Read only	Retinal drusen
2BBI.	Read only	O/E - no retinopathy
2BB1.	Read only	O/E - retina normal
2BBJ.	Read only	O/E - no right diabetic retinopathy
2BBK.	Read only	O/E - no left diabetic retinopathy
2BBL.	Read only	O/E - diabetic maculopathy present both eyes
2BBM.	Read only	O/E - diabetic maculopathy absent both eyes
2BBN.	Read only	Myelinated retinal nerve fibres
2BBO.	Read only	O/E - Laser photocoagulation scars
2BBP.	Read only	O/E - right eye background diabetic retinopathy
2BBQ.	Read only	O/E - left eye background diabetic retinopathy
2BBR.	Read only	O/E - right eye preproliferative diabetic retinopathy
2BBS.	Read only	O/E - left eye preproliferative diabetic retinopathy
2BB2.	Read only	O/E - retinal vessel narrowing
2BBT.	Read only	O/E - right eye proliferative diabetic retinopathy
2BBV.	Read only	O/E - left eye proliferative diabetic retinopathy
2BBW.	Read only	O/E - right eye diabetic maculopathy
2BBX.	Read only	O/E - left eye diabetic maculopathy
2BBY.	Read only	O/E - referable retinopathy
2BBZ.	Read only	O/E - retinal inspection NOS
2BBa.	Read only	O/E- non-referable retinopathy
2BBb.	Read only	O/E - fundus not adequately seen
2BBc.	Read only	O/E - No retinal laser photocoagulation scars
2BBd.	Read only	O/E - Red reflex absent
2BB3.	Read only	O/E - retinal A-V nipping
2BBe.	Read only	O/E - right retina partially assessable
2BBf.	Read only	O/E - left retina partially assessable
2BBg.	Read only	O/E - right retina fully assessable
2BBh.	Read only	O/E - left retina fully assessable
2BBi.	Read only	O/E - right eye no maculopathy
2BBj.	Read only	O/E - left eye no maculopathy
2BBk.	Read only	O/E - right eye stable treated prolif diabetic retinopathy
2BBl.	Read only	O/E - left eye stable treated prolif diabetic retinopathy
2BBm.	Read only	O/E - right eye clinically significant macular oedema
2BBn.	Read only	O/E - left eye clinically significant macular oedema
2BB4.	Read only	O/E - retinal microaneurysms
2BBo.	Read only	O/E - sight threatening diabetic retinopathy
31280	Read only	Fundoscopy normal
31281	Read only	Fundoscopy abnormal
3128.	Read only	Retinoscopy
31282	Read only	Dilated fundoscopy normal
31283	Read only	Camera fundoscopy
31284	Read only	Indirect fundoscopy following mydriatic
3128Z	Read only	Fundoscopy NOS
3129.	Read only	Eye fundus photography
312E.	Read only	Direct fundoscopy following mydriatic
2BB5.	Read only	O/E - retinal haemorrhages
312F.	Read only	Camera fundoscopy
312G.	Read only	Indirect fundoscopy following mydriatic
58C1.	Read only	Retinal photography
68A7.	Read only	Diabetic retinopathy screening
68A8.	Read only	Digital retinal screening
66AD.	Read only	Fundoscopy - diabetic check
8HBD.	Read only	Retinopathy follow up
8HBG.	Read only	Diabetic retinopathy 12 month review
8HBH.	Read only	Diabetic retinopathy 6 month review
9N1v.	Read only	Seen in diabetic eye clinic
2BB6.	Read only	O/E - retinal exudates
9N2U.	Read only	Seen by optician
9N2V.	Read only	Seen by optometrist
9N2e.	Read only	Seen by ophthalmologist
9N2f.	Read only	Seen by retinal screener
9NNC.	Read only	Under care of retinal screener
68A8.		Digital retinal screening
2BB7.	Read only	O/E - retinal vascular prolif.
2BB8.	Read only	O/E - vitreous haemorrhages
Click to record retinal screening exception codes Current Timeout value (months): 12
8I6F.		Diabetic retinopathy screening not indicated
8I3X.		Diabetic retinopathy screening refused
9OLD.		Diabetic patient unsuitable for digital retinal photography
Click to record retinopathy Current Timeout value (months): 0
2BBJ.		O/E - no right diabetic retinopathy
2BBB.		O/E - Right retina not seen
72001		Enucleation of eyeball
2BBK.		O/E - no left diabetic retinopathy
2BBP.		O/E - right eye background diabetic retinopathy
2BBQ.		O/E - left eye background diabetic retinopathy
2BBR.		O/E - right eye preproliferative diabetic retinopathy
2BBS.		O/E - left eye preproliferative diabetic retinopathy
2BBT.		O/E - right eye proliferative diabetic retinopathy
2BBV.		O/E - left eye proliferative diabetic retinopathy
2BBC.		O/E - Left retina not seen
Diabetes-Visual Acuity Left and Right -
2B7D.		O/E - visual acuity L-eye =6/4
2B71.		O/E - visual acuity L-eye =6/5
2B72.		O/E - visual acuity L-eye =6/6
2B73.		O/E - visual acuity L-eye =6/9
2B74.		O/E - visual acuity L-eye=6/12
2B75.		O/E - visual acuity L-eye=6/18
2B76.		O/E - visual acuity L-eye=6/24
2B77.		O/E - visual acuity L-eye=6/36
2B78.		O/E - visual acuity L-eye=6/60
2B79.		O/E -L-eye counts fingers only
2B7A.		O/E-L-eye perceives light only
2B7B.		O/E - L-eye completely blind
2B6D.		O/E - visual acuity R-eye=6/4
2B61.		O/E - visual acuity R-eye =6/5
2B62.		O/E - visual acuity R-eye =6/6
2B63.		O/E - visual acuity R-eye =6/9
2B64.		O/E - visual acuity R-eye=6/12
2B65.		O/E - visual acuity R-eye=6/18
2B66.		O/E - visual acuity R-eye=6/24
2B67.		O/E - visual acuity R-eye=6/36
2B68.		O/E - visual acuity R-eye=6/60
2B69.		O/E -R-eye counts fingers only
2B6A.		O/E-R-eye perceives light only
2B6B.		O/E - R-eye completely blind
DEPRESSION & ANXIETY
d7...		TRICYCLIC ANTIDEPRESSANTS
d8...		MONOAMINE-OXIDASE INHIBITORS
d9...		COMPOUND ANTIDEPRESSANT DRUGS
da...		OTHER ANTIDEPRESSANT DRUGS
d4t..		AMISULPRIDE
d4l..		CLOZAPINE
d4r..		OLANZAPINE
d4s..		QUETIAPINE
d4p..		RISPERIDONE
d4u..		ZOTEPINE
d5...		ANTIPSYCHOTIC DEPOT INJECTIONS
d6...		LITHIUM SALTS
dn3..		CARBAMAZEPINE
dnh..		VALPROIC ACID
d4a..		PERICYAZINE
d41..		CHLORPROMAZINE HYDROCHLORIDE
d42..		BENPERIDOL
d43..		*CHLORPROTHIXENE
d44..		DROPERIDOL [CNS]
d45..		FLUPENTIXOL [ANTIPSYCHOTIC]
d46..		FLUPHENAZINE HYDROCHLORIDE
d47..		HALOPERIDOL [ANTIPSYCHOTIC]
d48..		METHOTRIMEPRAZINE
d49..		OXYPERTINE
d4b..		PERPHENAZINE [CNS]
d4c..		PIMOZIDE
d4d..		*PROCHLORPERAZINE [ANTIPSYCH]
d4e..		PROMAZINE HYDROCHLORIDE
d4f..		SULPIRIDE
d4g..		THIORIDAZINE
d4h..		TRIFLUOPERAZINE [ANTIPSYCHOTIC
d4i..		TRIFLUPERIDOL
d4j..		ZUCLOPENTHIXOL DIHYDROCHLORIDE
d4k..		LOXAPINE SUCCINATE
d4m..		REMOXIPRIDE
d4n..		ZUCLOPENTHIXOL ACETATE
d4q..		SERTINDOLE
d1...		HYPNOTICS
d2...		ANXIOLYTICS
d3...		BARBITURATES/METHYPRYLONE
Current psychological care Current Timeout value (months): 0
6779.		Psychological counselling
9NNE.		Under the care of psychologist
Depression screening questions asked previously Current Timeout value (months): 0
6896.		Depression screening using questions
Healthy Reading Scheme - Available free in all local libraries and includes reading/self help material relevant to a range of mental health disorders. Click link for list to print out for patients.
http://www.glasgowdiabetes.org/docs/KWRead.pdf Healthy Reading List
If patient is (see above) * on anti-depressants or other anti-psychotic drugs * or is under the care of a psychologist * or receiving psychological counselling DO NOT complete the HADS questionnaire and DO NOT ask the "two questions" BUT click below to ensure QOF compliance.
Patient unsuitable for depression screening Current Timeout value (months): 0
9hC0.		Excepted from depression quality indicators: Patient unsuita
If NOT "Unsuitable" (see above) for depression screening, proceed to HADS questionnaire. If patient has had screening questions previously asked in this financial year you don't need to complete again. HADS - Click link for HADS questionnaire. Use the plastic overlay to score. If patient declines HADS questionnaire, please enter a score of 99 against both anxiety and depression scores.
http://www.glasgowdiabetes.org/docs/HADS.pdf HAD Questionnaire
Click to record HADS anxiety score Current Timeout value (months): 12
388N.		HAD scale: anxiety score
E200.	Read only	Anxiety states
Click to record HADS depression Score Current Timeout value (months): 12
388P.		HAD scale: depression score	UNITS:
ZV790	Read only	[V]Depression screening	UNITS:
If HADS anxiety or depression score entered (other than 99), please also click below to ensure QoF compliance.
Depression screenining using questionnaire Current Timeout value (months): 0
6896.		Depression screen using quest
If patient declines to complete the HADS questionnaire, please ask the following two questions Qu 1: During the last month, have you often been bothered by feeling down, depressed or hopeless? Qu 2: During the last month, have you often been bothered by having little interest or pleasure in doing things? Click below to record that the two questions have been asked
Two questions asked Current Timeout value (months): 0
6896.		Depression screening using questions
If declined, click below to ensure QOF compliance.
http://glasgowsteps.com/index.jsp STEPS
Two questions and HADS declined Current Timeout value (months): 0
9hC1.		Exc depressi qual ind: Inf dis
http://www.livinglifetothefull.co.uk/ Live Life to the Full
For patients with HADS score >11 (or if at least one of the "two questions" is positive), please consider pharmacological intervention or CBT based treatment via the following referral pathways: * Refer to Primary Care Mental Health team using standard Gateway referral form. For patients with HADs scores < 11 (lower levels of stress, anxiety or depression) or if patient declines or wishes self he…
http://www.glasgowdiabetes.org/docs/KWRead.pdf Healthy Reading List
Healthy Reading -Available free in all local libraries and includes reading/self-help material relevant to a range of mental health disorders. Click link for list to print out for patients.
Please click Health Related Behaviours if HADS score < 12 and record all the information. If HADS > 12 or on depression register, or on antidepressants consider carefully before discussing health related behaviours with your patient. Patients who are depressed are much less likely to wish to consider health related behaviour change. The only mandatory items requiring completion on the health rela…
DIABETES HEALTH RELATED BEHAVIOURS

## Sheet: Diabetes HRB
Diabetes Health Related
Health Related Behaviours
DIABETES
October 2008 (DOH-12)
DESMOND
All patients with Type 2 diabetes can access group education which can help with the self-management of their condition. Ensure any patient with a new Type 2 diagnosis has been given a "Meeting Desmond" leaflet to let them know about the groups and what they offer. Offer a referral to DESMOND group to any patient with a new Type 2 diagnosis THIS YEAR. Click link for referral form.
Groups are held in community venues - the coordinator will contact your patient to arrange the most convenient venue once referral recieved. For further information/additional leaflets contact MCN administration 0141 201 4895. Enter 1 for Accepted, 2 for Declined in measure field
http://www.glasgowdiabetes.org/docs/DESMOND.pdf DESMOND Referral Form
Click to record referral offered Current Timeout value (months): 0
8Hj4.		Refer to DESMOND diab st ed pr
SMOKING
If patient is a non-smoker then please record below and go straight to weight management section. Record any current use of NRT including OTC (Use 8B2B for prescribed NRT)
Current NRT Use Current Timeout value (months): 0
8B3Y.		Over the counter nicotine replacement therapy
8B2B.		Nicotine replacement therapy
Use current non-smoker for someone who has quit but for less then 12 months. Use ex-smoker for someone who has quit for 12 or more months Use non-smoker for those who have never smoked tobacco.
Click to record patients smoking status Current Timeout value (months): 12
137R.		Current smoker
137S.		Ex smoker
1371		Non-smoker
137L.		Current non-smoker
Click next box to record more information if current smoker. Record the number of cigarettes smoked per day as an extension against appropriate code. If "Rolls own", "Pipe smoker" or "Other" use the conversion chart to find cigarette equivalence and record using extension. Use Tobacco NOS if not known.
Record cigarettes per day Current Timeout value (months): 0
137Z.		Tobacco consumption NOS
137H.		Pipe smoker
137M.		Rolls own cigarettes
137J.		Cigar smoker
http://www.glasgowdiabetes.org/docs/TOBBACEQIV.pdf Tobacco Conversion Chart
Click next box to record further information if the patient is currently an ex-smoker or current non-smoker. Only required if not recorded, or stopped this financial year
More information about ex-smoker Current Timeout value (months): 0
137A.		Ex-heavy smoker (20-39/day)
1378		Ex-light smoker (1-9/day)
1379		Ex-moderate smoker (10-19/day)
1377		Ex-trivial smoker (<1/day)
137B.		Ex-very heavy smoker (40+/day)
137K.		Stopped smoking
137T.		Date ceased smoking
Click below if patient declines to have smoking information recorded.
Smoking exceptions Current Timeout value (months): 0
9hG0.		Excepted from smoking quality indicators: Patient unsuitable
9hG1.		Excepted from smoking quality indicators: Informed dissent
If patient is a Non / Ex-smoker then move on to the Weight Section. Otherwise continue below.
Does your patient wish to stop smoking? Click below to record if ready, considering or not at all.
Readiness to quit Current Timeout value (months): 0
137c.		Thinking about stop smoking
137b.		Ready to stop smoking
137d.		Not interested in stop smoking
If patient wishes to stop smoking now, offer referral to local smoking cessation adviser to discuss most appropriate intervention. These include group support, intensive 1 to 1 +/- telephone support or Smoke Free Pharmacy Service. Phone co-ordinator for appointment - click link. If patient declines above, please offer information about Smoke Free Pharmacy service (available in most pharmacies). F…
http://www.glasgowdiabetes.org/docs/SMOKCONCERNPHARM.pdf Participating Pharmacies
http://www.glasgowdiabetes.org/docs/CHCPSMOKCOORD.pdf Smoking Co-ordinators
National Smokeline number is 0800 84 84 84 (12 noon to midnight) If patient does not wish to stop smoking just now please offer the "Want to stop smoking?" leaflet about hazards of smoking to encourage consideration in the future. Order through - PERL perl@ggc.scot.nhs.uk Click link for CHP smoking co-ordinators for information about local smoking cessation groups.
Click if Pharmacy referral offered Current Timeout value (months): 0
9OO..	Read only	Anti-smoking monitoring admin.
8H7i.		Referral: smok cessatn advisor
Click if Group Referral Offered Current Timeout value (months): 0
9OO7.	Read only	Stop smoking monitor verb.inv.
8HTK.		Referl to stop-smoking clinic
Click if Smoking referral Accepted/Declined Current Timeout value (months): 0
9OO1.		Attends stop smoking monitor.
9OO2.		Refuses stop smoking monitor
Click if Smoking Advice Given Current Timeout value (months): 0
8CAL.		Smoking cessation advice
6791	Read only	Health ed. - smoking
WEIGHT MANAGEMENT
Ischaemic Heart Disease-Clinical Assessment-Height / Weight / BMI Current Timeout value (months): 12
2291	Read only	O/E-height > 20% below average	UNITS: cm
2292	Read only	O/E - height 10-20% < average	UNITS: cm
2293	Read only	O/E -height within 10% average	UNITS: cm
2294	Read only	O/E-height 10-20% over average	UNITS: cm
2295	Read only	O/E -height > 20% over average	UNITS: cm
2296	Read only	O/E - loss of height	UNITS: cm
229..		O/E - height	UNITS: cm
22A1.	Read only	O/E - weight > 20% below ideal	UNITS: kg
22A2.	Read only	O/E -weight 10-20% below ideal	UNITS: kg
22A4.	Read only	O/E - weight 10-20% over ideal	UNITS: kg
22A5.	Read only	O/E - weight > 20% over ideal	UNITS: kg
22A..		O/E - weight	UNITS: kg
22K1.	Read only	Body Mass Index normal K/M2	UNITS: kg/m2
22K3.	Read only	Body Mass Index low K/M2	UNITS: kg/m2
22K4.	Read only	BMI 25-29 - overweight	UNITS: kg/m2
22K5.	Read only	Body mass index 30+ - obesity	UNITS: kg/m2
22K2.		Body Mass Index high K/M2	UNITS: kg/m2
22K..		Body Mass Index	UNITS: kg/m2
Are you thinking of getting to your correct weight?
Click to record Weight Stage of Change Score Current Timeout value (months): 12
66CC.		Wants to lose weight	UNITS:
Glasgow and Clyde Weight Management Service
If patient has a BMI >= 35kg/m� or a BMI >= 30- with a co-morbidity or an additional reason for intervention please offer a referral to GCWMS - click links for referral form and information about assessment and group venues. If patient not eligible for GCWMS or declines GCWMS service offer a referral to Live Active counsellor, if patient wants support in their weight management
Live Active Counsellor
If referring to Live Active Counsellor please consult referral criteria document (click link) and send general referral form (click link) using self addressed envelope provided and book appointment for patient using local booking line numbers. Otherwise Live Active Counsellor will contact patient on receipt of referral form. Click link for local Live Active booking number. (For patients with esta…
http://glasgowdiabetes.org/docs/GWMSREF.pdf GCWMS Referral
http://glasgowdiabetes.org/docs/GWMSTIME.pdf GCWMS Assessment & Group Venues
http://www.glasgowdiabetes.org/docs/HCCONTACT.pdf Live Active Counsellor contact details
http://www.glasgowdiabetes.org/docs/KWLIVACTWDIC.pdf Live Active West Dunbartonshire and Inverclyde information leaflet
http://www.glasgowdiabetes.org/docs/KWLIVACTGGCED.pdf Live Active Glasgow City and East Dunbartonshire information leaflet
For GCWMS use 1 for accepted, 2 for declined or 3 for unsuitable.
http://www.glasgowdiabetes.org/docs/KWLIVACTLR.pdf Live Active General Referral Form
Click to record if referred to GWMS Current Timeout value (months): 0
8HHH.		Refer to weight managemnt prog
http://www.glasgowdiabetes.org/docs/KWLIVACTHR.pdf Live Active Referral Form - Patients with Heart Disease
http://www.glasgowdiabetes.org/docs/KWLIVACTLRCRITERIA.pdf Live Active Referral Criteria
For Other use 1 for Accepted, 2 for Declined
http://www.glasgowdiabetes.org/docs/LEISURECONTACT.pdf Local Leisure Contact details
Click if other Weight Referral Offered Current Timeout value (months): 0
66CZ.	Read only	Obesity monitoring NOS
66CG.		Weight management programme offered
Click if Weight Advice Given Current Timeout value (months): 0
67I9.		Advice about weight
66C3.	Read only	Understands reducing diet
HEALTHY EATING
Aim for 5 portions per day - can include one of fruit juice - but don't count potatoes
Portions of Fruit And Veg Current Timeout value (months): 12
1FE0.		Number of portions of fruit and vegetables daily	UNITS:
1F...	Read only	Dietary history	UNITS:
Are you thinking of eating a healthier diet?
http://www.glasgowdiabetes.org/docs/HEARTYEATQUEST.pdf Questionnaire
Diet Stage of Change Score Current Timeout value (months): 12
13AZ.		Patient initiated diet NOS	UNITS:
http://www.glasgowdiabetes.org/docs/EATUPREFGEN.pdf Eat Up Referral
For Eating Up Food Habits questionnaire, to explore diet further, Click Link
http://www.glasgowdiabetes.org/docs/EATUPIC.pdf Eat Up Information Leaflet (Inverclyde)
If patient wants further support regarding healthy eating, please offer referral to the Eat Up Service completing referral form (click link) To refer: Contact Eat Up Administrator on Tel: 0141 531 6819 or Fax: 0141 531 6868. Inverclyde: Contact Eat Up Administrator at Stepwell on 01475 726 476 West Dunbartonshire and Renfrewshire will start Autumn 2008. Contact 0141 531 6819 for more information.…
http://www.glasgowdiabetes.org/docs/EATUPGGC.pdf Eat Up Information Leaflet (GGC)
http://www.glasgowdiabetes.org/docs/HCCONTACT.pdf Live Active Counsellor contact details
West Dunbartonshire, Renfrewshire and Inverclyde- if patient declines Eat Up please offer referral to Live Active Counsellor for general healthy eating advice and information (click link). For all other areas - please consider contacting Live Active Counsellor for information about other activities/services available.
Click if Referral to Eat Up Scheme Current Timeout value (months): 0
8H76.		Refer to dietician
Click if Diet Advice Given Current Timeout value (months): 0
8CA4.		Patient advised re diet
6799		Health ed. - diet
PHYSICAL ACTIVITY
How many days in a week do you manage 30 minutes of moderate physical activity?
Click to record how many days a week of 30 mins Current Timeout value (months): 0
138..		Exercise grading
Are you thinking of becoming more active?
Click to record stage of change score Current Timeout value (months): 0
138Z.		Exercise grading NOS
If patient answers 2, 3 or 4 offer referral
PHYSICAL ACTIVITY REFERRAL
If patient wants further support to become more active offer referral to Live Active Referral Scheme. Please consult referral criteria document (click link). Complete and send general Live Active referral form- (click link)- using self addressed envelope provided and book appointment for patient using local booking line numbers. Otherwise Live Active Counsellor will contact patient on receipt of …
http://www.glasgowdiabetes.org/docs/HCCONTACT.pdf Live Active Counsellor contact details
http://www.glasgowdiabetes.org/docs/KWLIVACTGGCED.pdf Live Active Glasgow City and East Dunbartonshire information leaflet
Click link for your local Live Active counsellor contact number. (For patients with established heart disease refer to CHD template for referral details.) If patient declines referral provide information on local authority leisure contacts. Click link for local authority leisure centre information. All local activities for your area will also be available through the Live Active Counsellor.
http://www.glasgowdiabetes.org/docs/KWLIVACTWDIC.pdf Live Active West Dunbartonshire and Inverclyde information leaflet
http://www.glasgowdiabetes.org/docs/KWLIVACTLR.pdf Live Active General Referral Form
http://www.glasgowdiabetes.org/docs/KWLIVACTHR.pdf Live Active Referral Form - Patients with Heart Disease
http://www.glasgowdiabetes.org/docs/KWLIVACTLRCRITERIA.pdf Live Active Referral Criteria
Click if Referral to GP Exercise Scheme Offered Current Timeout value (months): 0
8BAH.		Exercise on prescription
138S.		Declined referral to physical exercise programme
http://www.glasgowdiabetes.org/docs/LEISURECONTACT.pdf Local Leisure Contacts
Click if Physical Activity Advice Given Current Timeout value (months): 0
6798		Health ed. - exercise
8CAn.		Pt given written advice on benefits of physical activity
ALCOHOL
Click to record Alcohol Units/average week Current Timeout value (months): 0
136..		Alcohol consumption
Not required if teetotal or stopped drinking. Are you thinking of drinking less?
Click to record Alcohol Stage of Change Score Current Timeout value (months): 12
136Z.		Alcohol consumption NOS	UNITS:
Click to record further information about alcohol intake/review previous intake
Further info re alcohol intake Current Timeout value (months): 0
1363		Light drinker - 1-2u/day
136D.		Ex-heavy drinker - (7-9u/day)
136E.		Ex-very heavy drinker-(>9u/d)
136F.		Spirit drinker
136F.		Spirit drinker
136G.		Beer drinker
136H.		Drinks beer and spirits
136J.		Social drinker
136K.		Alcohol intake above rec limit
136L.		Alcohol intake within rec limt
136M.		Current non drinker
1364		Moderate drinker - 3-6u/day
136Q.		Very heavy drinker
1366		Very heavy drinker - >9u/day
E250.		Alcohol abuse - nondependent
E2500		Alcohol abuse - unspecified
E2501		Alcohol abuse - continuous
E2502		Alcohol abuse - episodic
E231.		Chronic alcoholism
E2312		Chronic alcoholism-episodic
1282		FH: Alcoholism
1462		H/O: alcoholism
1365		Heavy drinker - 7-9u/day
136N.		Light drinker
136O.		Moderate drinker
136P.		Heavy drinker
R103.		[D]Alcohol blood level excess.
Eu101		[X]Harmful use of alcohol
9NN2.		Under care comm alcohol team
1361		Teetotaller
136V.		Alcohol units per week
1367		Stopped drinking alcohol
1362		Trivial drinker - <1u/day
1369		Suspect alcohol abuse - denied
136A.		Ex-trivial drinker (<1u/day)
136B.		Ex-light drinker - (1-2u/day)
136C.		Ex-moderate drinker - (3-6u/d)
Recommended healthy upper limits for alcohol: Women - 3 units per day and maximum weekly consumption of 14 units Men - 4 units per day and maximum weekly consumption of 21 units. Binge drinking (which increases CHD risk) is defined as drinking more than twice the recommended daily benchmark on a person�s heaviest drinking day (more than 8 units for men and more than 6 units for women). You can us…
http://www.glasgowdiabetes.org/docs/FASTQUEST.pdf FAST Questionnaire
FAST Current Timeout value (months): 0
388u.		Fast alcohol screening test
If FAST Score is 3 or more, indicates hazardous drinking
Click if binge drinking Current Timeout value (months): 0
E2502	Read only	Alcohol abuse - episodic
136R.		Binge drinker
ALCOHOL REFERRAL
Services for those who wish to address alcohol problems and who are sober enough to make informed decisions and be appropriate to participate in counselling and support. Click appropriate link for referral forms Glasgow Council on Alcohol - 0141 353 1800 Inverclyde Alcohol Services - 01475 715812 / 3 / 4 Dumbarton Area Council on Alcohol - Westbridgend Lodge 01389731456 or Clydebank 01419520881 C…
Click if Alcohol Advice Given Current Timeout value (months): 0
6792		Health ed. - alcohol
Referral to Alcohol service Current Timeout value (months): 0
8H7p.		Referral to community alcohol team
CDM DIABETES TEMPLATE

## Sheet: Diabetes Codes
Template	Data Item	Read code	Description
CDM-Diabetes	Click to record Ethnic Group of patient	9S11.	White Irish
CDM-Diabetes	Click to record Ethnic Group of patient	9SH..	Other Asian ethnic group
CDM-Diabetes	Click to record Ethnic Group of patient	9i63.	Chinese & White ethcat 2001cen
CDM-Diabetes	Click to record Ethnic Group of patient	9i64.	Asian & Chinese ethcat 2001cen
CDM-Diabetes	Click to record Ethnic Group of patient	9i65.	Other Mixed/Mixed unsp 2001cen
CDM-Diabetes	Click to record Ethnic Group of patient	9i7..	Indian/British Indian 2001cens
CDM-Diabetes	Click to record Ethnic Group of patient	9i8..	Pakistani/Brit Pakist 2001cens
CDM-Diabetes	Click to record Ethnic Group of patient	9i9..	Bangladeshi/Brit Bangl 2001cen
CDM-Diabetes	Click to record Ethnic Group of patient	9iA..	Other Asian - eth cat 2001cens
CDM-Diabetes	Click to record Ethnic Group of patient	9iA1.	Punjabi - ethn cat 2001 census
CDM-Diabetes	Click to record Ethnic Group of patient	9iA2.	Kashmiri - eth cat 2001 census
CDM-Diabetes	Click to record Ethnic Group of patient	9iA3.	East African Asian 2001 census
CDM-Diabetes	Click to record Ethnic Group of patient	9S42.	Black Caribbean/W.I./Guyana
CDM-Diabetes	Click to record Ethnic Group of patient	9iA4.	Sri Lankan eth cat 2001 census
CDM-Diabetes	Click to record Ethnic Group of patient	9iA5.	Tamil - ethn categ 2001 census
CDM-Diabetes	Click to record Ethnic Group of patient	9iA6.	Sinhalese ethn cat 2001 census
CDM-Diabetes	Click to record Ethnic Group of patient	9iA7.	Caribbean Asian ethcat 2001cen
CDM-Diabetes	Click to record Ethnic Group of patient	9iA8.	British Asian eth cat 2001cens
CDM-Diabetes	Click to record Ethnic Group of patient	9iA9.	Mixed Asian - eth cat 2001cens
CDM-Diabetes	Click to record Ethnic Group of patient	9iAA.	Other Asian/Asian unsp 2001cen
CDM-Diabetes	Click to record Ethnic Group of patient	9iB..	Caribbean - eth cat 2001census
CDM-Diabetes	Click to record Ethnic Group of patient	9iC..	African - ethn cat 2001 census
CDM-Diabetes	Click to record Ethnic Group of patient	9iD..	Other Black - eth cat 2001cens
CDM-Diabetes	Click to record Ethnic Group of patient	9SG..	Other black ethnic group
CDM-Diabetes	Click to record Ethnic Group of patient	9iD0.	Somali - eth categ 2001 census
CDM-Diabetes	Click to record Ethnic Group of patient	9iD1.	Nigerian - eth cat 2001 census
CDM-Diabetes	Click to record Ethnic Group of patient	9iD2.	Black British eth cat 2001cens
CDM-Diabetes	Click to record Ethnic Group of patient	9iD3.	Mixed Black ethn cat 2001 cens
CDM-Diabetes	Click to record Ethnic Group of patient	9iD4.	Other Black/Black unsp 2001cen
CDM-Diabetes	Click to record Ethnic Group of patient	9iE..	Chinese - ethn cat 2001 census
CDM-Diabetes	Click to record Ethnic Group of patient	9iF..	Other - ethn categ 2001 census
CDM-Diabetes	Click to record Ethnic Group of patient	9iF0.	Vietnamese eth cat 2001 census
CDM-Diabetes	Click to record Ethnic Group of patient	9iF1.	Japanese eth categ 2001 census
CDM-Diabetes	Click to record Ethnic Group of patient	9iF2.	Filipino eth categ 2001 census
CDM-Diabetes	Click to record Ethnic Group of patient	9SJ..	Other ethnic group
CDM-Diabetes	Click to record Ethnic Group of patient	9iF3.	Malaysian ethn cat 2001 census
CDM-Diabetes	Click to record Ethnic Group of patient	9iF4.	Buddhist - eth cat 2001 census
CDM-Diabetes	Click to record Ethnic Group of patient	9iF5.	Hindu - ethn categ 2001 census
CDM-Diabetes	Click to record Ethnic Group of patient	9iF6.	Jewish - eth categ 2001 census
CDM-Diabetes	Click to record Ethnic Group of patient	9iF7.	Muslim - eth categ 2001 census
CDM-Diabetes	Click to record Ethnic Group of patient	9iF8.	Sikh - ethn categ 2001 census
CDM-Diabetes	Click to record Ethnic Group of patient	9iF9.	Arab - ethn category 2001 cens
CDM-Diabetes	Click to record Ethnic Group of patient	9iFA.	North African eth cat 2001cens
CDM-Diabetes	Click to record Ethnic Group of patient	9iFB.	MEast ex Isr/Iran/Arab 2001cen
CDM-Diabetes	Click to record Ethnic Group of patient	9iFC.	Israeli - ethn cat 2001 census
CDM-Diabetes	Click to record Ethnic Group of patient	9SD..	Ethnic group - patient refused
CDM-Diabetes	Click to record Ethnic Group of patient	9iFD.	Iranian - ethn cat 2001 census
CDM-Diabetes	Click to record Ethnic Group of patient	9iFE.	Kurdish - ethn cat 2001 census
CDM-Diabetes	Click to record Ethnic Group of patient	9iFF.	Moroccan - eth cat 2001 census
CDM-Diabetes	Click to record Ethnic Group of patient	9iFG.	Latin American eth cat 2001cen
CDM-Diabetes	Click to record Ethnic Group of patient	9iFH.	South/Central American 2001cen
CDM-Diabetes	Click to record Ethnic Group of patient	9iFJ.	Maur/Seyc/Mald/StHelen 2001cen
CDM-Diabetes	Click to record Ethnic Group of patient	9iFK.	Any other - ethn categ 2001cen
CDM-Diabetes	Click to record Ethnic Group of patient	9iG..	Ethn cat not stated 2001census
CDM-Diabetes	Click to record Ethnic Group of patient	9i...	Ethnic category - 2001 census
CDM-Diabetes	Click to record Ethnic Group of patient	9S1..	White
CDM-Diabetes	Click to record Ethnic Group of patient	9S10.	White British
CDM-Diabetes	Click to record Ethnic Group of patient	9S2..	Black Caribbean
CDM-Diabetes	Click to record Ethnic Group of patient	9S3..	Black African
CDM-Diabetes	Click to record Ethnic Group of patient	9S4..	Black, other, non-mixed origin
CDM-Diabetes	Click to record Ethnic Group of patient	9S12.	Other white ethnic group
CDM-Diabetes	Click to record Ethnic Group of patient	9S41.	Black British
CDM-Diabetes	Click to record Ethnic Group of patient	9S42.	Black Caribbean/W.I./Guyana
CDM-Diabetes	Click to record Ethnic Group of patient	9S43.	Black N African/Arab/Iranian
CDM-Diabetes	Click to record Ethnic Group of patient	9S44.	Black - other African country
CDM-Diabetes	Click to record Ethnic Group of patient	9S45.	Black E Afric Asia/Indo-Caribb
CDM-Diabetes	Click to record Ethnic Group of patient	9S46.	Black Indian sub-continent
CDM-Diabetes	Click to record Ethnic Group of patient	9S47.	Black - other Asian
CDM-Diabetes	Click to record Ethnic Group of patient	9S48.	Black Black - other
CDM-Diabetes	Click to record Ethnic Group of patient	9S5..	Black - other, mixed
CDM-Diabetes	Click to record Ethnic Group of patient	9S51.	Other Black - Black/White orig
CDM-Diabetes	Click to record Ethnic Group of patient	9S14.	Other white British ethnic grp
CDM-Diabetes	Click to record Ethnic Group of patient	9S52.	Other Black - Black/Asian orig
CDM-Diabetes	Click to record Ethnic Group of patient	9S6..	Indian
CDM-Diabetes	Click to record Ethnic Group of patient	9S7..	Pakistani
CDM-Diabetes	Click to record Ethnic Group of patient	9S8..	Bangladeshi
CDM-Diabetes	Click to record Ethnic Group of patient	9S9..	Chinese
CDM-Diabetes	Click to record Ethnic Group of patient	9SA..	Other ethnic non-mixed (NMO)
CDM-Diabetes	Click to record Ethnic Group of patient	9SA1.	Brit. ethnic minor. spec.(NMO)
CDM-Diabetes	Click to record Ethnic Group of patient	9SA2.	Brit. ethnic minor. unsp (NMO)
CDM-Diabetes	Click to record Ethnic Group of patient	9SA3.	Caribbean I./W.I./Guyana (NMO)
CDM-Diabetes	Click to record Ethnic Group of patient	9SA4.	N African Arab/Iranian (NMO)
CDM-Diabetes	Click to record Ethnic Group of patient	9S13.	White Scottish
CDM-Diabetes	Click to record Ethnic Group of patient	9SA5.	Other African countries (NMO)
CDM-Diabetes	Click to record Ethnic Group of patient	9SA6.	E Afric Asian/Indo-Carib (NMO)
CDM-Diabetes	Click to record Ethnic Group of patient	9SA7.	Indian sub-continent (NMO)
CDM-Diabetes	Click to record Ethnic Group of patient	9SA8.	Other Asian (NMO)
CDM-Diabetes	Click to record Ethnic Group of patient	9SA9.	Irish (NMO)
CDM-Diabetes	Click to record Ethnic Group of patient	9SAA.	Greek/Greek Cypriot (NMO)
CDM-Diabetes	Click to record Ethnic Group of patient	9SAB.	Turkish/Turkish Cypriot (NMO)
CDM-Diabetes	Click to record Ethnic Group of patient	9SAC.	Other European (NMO)
CDM-Diabetes	Click to record Ethnic Group of patient	9SB..	Other ethnic, mixed origin
CDM-Diabetes	Click to record Ethnic Group of patient	9SB1.	Other ethnic, Black/White orig
CDM-Diabetes	Click to record Ethnic Group of patient	9SB..	Other ethnic, mixed origin
CDM-Diabetes	Click to record Ethnic Group of patient	9SB2.	Other ethnic, Asian/White orig
CDM-Diabetes	Click to record Ethnic Group of patient	9SB3.	Other ethnic, mixed white orig
CDM-Diabetes	Click to record Ethnic Group of patient	9SB4.	Other ethnic, other mixed orig
CDM-Diabetes	Click to record Ethnic Group of patient	9SB5.	Black Caribbean and White
CDM-Diabetes	Click to record Ethnic Group of patient	9SB6.	Black African and White
CDM-Diabetes	Click to record Ethnic Group of patient	9SC..	Vietnamese
CDM-Diabetes	Click to record Ethnic Group of patient	9SD..	Ethnic group - patient refused
CDM-Diabetes	Click to record Ethnic Group of patient	9SG..	Other black ethnic group
CDM-Diabetes	Click to record Ethnic Group of patient	9SH..	Other Asian ethnic group
CDM-Diabetes	Click to record Ethnic Group of patient	9SI..	Irish traveller
CDM-Diabetes	Click to record Ethnic Group of patient	9S6..	Indian
CDM-Diabetes	Click to record Ethnic Group of patient	9SJ..	Other ethnic group
CDM-Diabetes	Click to record Ethnic Group of patient	9SZ..	Ethnic groups (census) NOS
CDM-Diabetes	Click to record Ethnic Group of patient	9i0..	British/mixed British 2001cens
CDM-Diabetes	Click to record Ethnic Group of patient	9i1..	Irish - ethn categ 2001 census
CDM-Diabetes	Click to record Ethnic Group of patient	9i2..	Other White - eth cat 2001cens
CDM-Diabetes	Click to record Ethnic Group of patient	9i20.	English - ethn cat 2001 census
CDM-Diabetes	Click to record Ethnic Group of patient	9i21.	Scottish - ethn cat 2001census
CDM-Diabetes	Click to record Ethnic Group of patient	9i22.	Welsh - ethn categ 2001 census
CDM-Diabetes	Click to record Ethnic Group of patient	9i23.	Cornish - ethn cat 2001 census
CDM-Diabetes	Click to record Ethnic Group of patient	9i24.	Northern Irish - 2001 census
CDM-Diabetes	Click to record Ethnic Group of patient	9S7..	Pakistani
CDM-Diabetes	Click to record Ethnic Group of patient	9i25.	Ulster Scots - eth cat 2001cen
CDM-Diabetes	Click to record Ethnic Group of patient	9i26.	Cypriot part unsp 2001 census
CDM-Diabetes	Click to record Ethnic Group of patient	9i27.	Greek - ethn categ 2001 census
CDM-Diabetes	Click to record Ethnic Group of patient	9i28.	Greek Cypriot ethn cat 2001cen
CDM-Diabetes	Click to record Ethnic Group of patient	9i29.	Turkish - ethn cat 2001 census
CDM-Diabetes	Click to record Ethnic Group of patient	9i2A.	Turkish Cypriot ethcat 2001cen
CDM-Diabetes	Click to record Ethnic Group of patient	9i2B.	Italian - ethn cat 2001 census
CDM-Diabetes	Click to record Ethnic Group of patient	9i2C.	Irish Traveller ethcat 2001cen
CDM-Diabetes	Click to record Ethnic Group of patient	9i2D.	Traveller eth categ 2001census
CDM-Diabetes	Click to record Ethnic Group of patient	9i2E.	Gypsy/Romany ethn cat 2001cens
CDM-Diabetes	Click to record Ethnic Group of patient	9S8..	Bangladeshi
CDM-Diabetes	Click to record Ethnic Group of patient	9i2F.	Polish - ethn categ 2001census
CDM-Diabetes	Click to record Ethnic Group of patient	9i2G.	Baltic Eston/Latv/Lith 2001cen
CDM-Diabetes	Click to record Ethnic Group of patient	9i2H.	Comm Russ Indep ethcat 2001cen
CDM-Diabetes	Click to record Ethnic Group of patient	9i2J.	Kosovan - ethn cat 2001 census
CDM-Diabetes	Click to record Ethnic Group of patient	9i2K.	Albanian - eth cat 2001 census
CDM-Diabetes	Click to record Ethnic Group of patient	9i2L.	Bosnian - ethn cat 2001 census
CDM-Diabetes	Click to record Ethnic Group of patient	9i2M.	Croatian - eth cat 2001 census
CDM-Diabetes	Click to record Ethnic Group of patient	9i2N.	Serbian - ethn cat 2001 census
CDM-Diabetes	Click to record Ethnic Group of patient	9i2P.	Oth repub Yugoslav 2001 census
CDM-Diabetes	Click to record Ethnic Group of patient	9i2Q.	Mix Irish other White 2001cens
CDM-Diabetes	Click to record Ethnic Group of patient	9S9..	Chinese
CDM-Diabetes	Click to record Ethnic Group of patient	9i2R.	Oth White/unsp/Mix Eur 2001cen
CDM-Diabetes	Click to record Ethnic Group of patient	9i2S.	Oth mixed White ethcat 2001cen
CDM-Diabetes	Click to record Ethnic Group of patient	9i2T.	Other White/White unsp 2001cen
CDM-Diabetes	Click to record Ethnic Group of patient	9i3..	White & BlackCaribbean 2001cen
CDM-Diabetes	Click to record Ethnic Group of patient	9i4..	White & Black African 2001cens
CDM-Diabetes	Click to record Ethnic Group of patient	9i5..	White & Asian eth cat 2001cens
CDM-Diabetes	Click to record Ethnic Group of patient	9i6..	Other Mixed - eth cat 2001cens
CDM-Diabetes	Click to record Ethnic Group of patient	9i60.	Black & Asian eth cat 2001cens
CDM-Diabetes	Click to record Ethnic Group of patient	9i61.	Black & Chinese ethcat 2001cen
CDM-Diabetes	Click to record Ethnic Group of patient	9i62.	Black & White eth cat 2001cens
CDM-Diabetes	Click if language interpreter required	9NU0.	Interpreter needed
CDM-Diabetes	Click if language interpreter required	9NU1.	Interpreter not needed
CDM-Diabetes	Click to record if language is not English	13l5.	Main spoken language French
CDM-Diabetes	Click to record if language is not English	13l6.	Main spoken language Gujerati
CDM-Diabetes	Click to record if language is not English	13l8.	Main spoken language Hindi
CDM-Diabetes	Click to record if language is not English	13lQ.	Main spoken language Italian
CDM-Diabetes	Click to record if language is not English	13lW.	Main spoken language Japanese
CDM-Diabetes	Click to record if language is not English	13lX.	Main spoken language Korean
CDM-Diabetes	Click to record if language is not English	13lN.	Main spoken language Kurdish
CDM-Diabetes	Click to record if language is not English	13lY.	Main spoken language Lithuanian
CDM-Diabetes	Click to record if language is not English	13lB.	Main spoken language Mandarin
CDM-Diabetes	Click to record if language is not English	13lC.	Main spoken language Polish
CDM-Diabetes	Click to record if language is not English	13lD.	Main spoken language Portuguese
CDM-Diabetes	Click to record if language is not English	13l0.	Main spoken language Arabic
CDM-Diabetes	Click to record if language is not English	13lF.	Main spoken language Russian
CDM-Diabetes	Click to record if language is not English	13lG.	Main spoken language Somali
CDM-Diabetes	Click to record if language is not English	13lH.	Main spoken language Spanish
CDM-Diabetes	Click to record if language is not English	13lI.	Main spoken language Swahili
CDM-Diabetes	Click to record if language is not English	13lZ.	Main spoken language Turkish
CDM-Diabetes	Click to record if language is not English	13la.	Main spoken language Ukrainian
CDM-Diabetes	Click to record if language is not English	13lL.	Main spoken language Urdu
CDM-Diabetes	Click to record if language is not English	13lb.	Main spoken language Vietnamese
CDM-Diabetes	Click to record if language is not English	13lS.	Main spoken language Albanian
CDM-Diabetes	Click to record if language is not English	13lE.	Main spoken language Punjabi
CDM-Diabetes	Click to record if language is not English	13l1.	Main spoken language Bengali
CDM-Diabetes	Click to record if language is not English	13ZG.	Language not given - patient refused
CDM-Diabetes	Click to record if language is not English	9T3..	Yemeni
CDM-Diabetes	Click to record if language is not English	13lK.	Main spoken language Tamil
CDM-Diabetes	Click to record if language is not English	13l2.	Main spoken language Cantonese
CDM-Diabetes	Click to record if language is not English	13lT.	Main spoken language Croatian
CDM-Diabetes	Click to record if language is not English	13l3.	Main spoken language Czech
CDM-Diabetes	Click to record if language is not English	13lO.	Main spoken language Farsi
CDM-Diabetes	Click to record if language is not English	13lR.	Main spoken language German
CDM-Diabetes	Click to record if language is not English	13lV.	Main spoken language Greek
CDM-Diabetes	Click to record History of deafness	2BL3.	O/E - significantly deaf
CDM-Diabetes	Click to record History of deafness	2BL4.	O/E - very deaf
CDM-Diabetes	Click to record History of deafness	2BL5.	O/E - completely deaf
CDM-Diabetes	Click to record History of deafness	F59z.	Deafness NOS
CDM-Diabetes	Click if requires sign interpreter	9NUw.	Interpreter needed - British Sign Language
CDM-Diabetes	Click if requires sign interpreter	9NUx.	Interpreter needed - Makaton Sign Language
CDM-Diabetes	Click if requires sign interpreter	13ZM.	Using British sign language
CDM-Diabetes	Click here if registered blind or partially blind	6688.	Registered partially blind
CDM-Diabetes	Click here if registered blind or partially blind	6689.	Registered blind
CDM-Diabetes	Click here if registered blind or partially blind	F49..	Blindness and low vision
CDM-Diabetes	Click here if registered blind or partially blind	F486.	Night blindness
CDM-Diabetes	Click here if registered blind or partially blind	F485.	Colour vision deficiency
CDM-Diabetes	Click if Patient Housebound or in Long Term NHS/other Care	13CA.	Housebound
CDM-Diabetes	Click if Patient Housebound or in Long Term NHS/other Care	13F61	Lives in a nursing home
CDM-Diabetes	Click if Patient Housebound or in Long Term NHS/other Care	13F81	Long stay hospital inpatient
CDM-Diabetes	Click if Patient Housebound or in Long Term NHS/other Care	13C6.	Bed-ridden
CDM-Diabetes	Click to record Patient DNA / Unsuitable	9h41.	Excepted from diabetes qual indicators: Patient unsuitable
CDM-Diabetes	Click to record Patient DNA / Unsuitable	9h42.	Excepted from diabetes quality indicators: Informed dissent
CDM-Diabetes	Click to record Patient DNA / Unsuitable	9N4I.	DNA - Did not attend diabetic clinic
CDM-Diabetes	Click to record Patient DNA / Unsuitable	ZQ041	CALM - Diabetes 1st Letter Sent
CDM-Diabetes	Click to record Patient DNA / Unsuitable	ZQ042	CALM - Diabetes 2nd Letter Sent
CDM-Diabetes	Click to record Patient DNA / Unsuitable	ZQ043	CALM - Diabetes 3rd Letter Sent
CDM-Diabetes	Click to record Patient DNA / Unsuitable	ZQ049	CALM - Diabetes Excluded No Response to Letters
CDM-Diabetes	Other reason / illness that makes assessment inappropriate	1Z0..	Terminal illness
CDM-Diabetes	Other reason / illness that makes assessment inappropriate	1P52.	Verbally abusive behaviour
CDM-Diabetes	Other reason / illness that makes assessment inappropriate	9132.	Patient has gone abroad
CDM-Diabetes	Other reason / illness that makes assessment inappropriate	13HQ.	In prison
CDM-Diabetes	Other reason / illness that makes assessment inappropriate	E041.	Dementia in conditions EC
CDM-Diabetes	Other reason / illness that makes assessment inappropriate	Eu00z	[X]Dementia in Alzheimer's disease, unspecified
CDM-Diabetes	Other reason / illness that makes assessment inappropriate	Eu02z	[X] Senile dementia NOS
CDM-Diabetes	Other reason / illness that makes assessment inappropriate	E0010	Uncomplicated presenile dementia
CDM-Diabetes	Other reason / illness that makes assessment inappropriate	E0011	Presenile dementia with delirium
CDM-Diabetes	Other reason / illness that makes assessment inappropriate	E0012	Presenile dementia with paranoia
CDM-Diabetes	Other reason / illness that makes assessment inappropriate	E0013	Presenile dementia with depression
CDM-Diabetes	Other reason / illness that makes assessment inappropriate	E000.	Uncomplicated senile dementia
CDM-Diabetes	Other reason / illness that makes assessment inappropriate	E001z	Presenile dementia NOS
CDM-Diabetes	Other reason / illness that makes assessment inappropriate	E002.	Senile dementia with depressive or paranoid features
CDM-Diabetes	Other reason / illness that makes assessment inappropriate	E0020	Senile dementia with paranoia
CDM-Diabetes	Other reason / illness that makes assessment inappropriate	E0021	Senile dementia with depression
CDM-Diabetes	Other reason / illness that makes assessment inappropriate	E002z	Senile dementia with depressive or paranoid features NOS
CDM-Diabetes	Other reason / illness that makes assessment inappropriate	E003.	Senile dementia with delirium
CDM-Diabetes	Other reason / illness that makes assessment inappropriate	E0040	Uncomplicated arteriosclerotic dementia
CDM-Diabetes	Other reason / illness that makes assessment inappropriate	E0041	Arteriosclerotic dementia with delirium
CDM-Diabetes	Other reason / illness that makes assessment inappropriate	E0042	Arteriosclerotic dementia with paranoia
CDM-Diabetes	Other reason / illness that makes assessment inappropriate	E0043	Arteriosclerotic dementia with depression
CDM-Diabetes	Other reason / illness that makes assessment inappropriate	E001.	Presenile dementia
CDM-Diabetes	Other reason / illness that makes assessment inappropriate	E004z	Arteriosclerotic dementia NOS
CDM-Diabetes	Other reason / illness that makes assessment inappropriate	3A...	Disability assessment - mental
CDM-Diabetes	Other reason / illness that makes assessment inappropriate	13Io.	Has guardn apt Ad In Act 2000
CDM-Diabetes	Other reason / illness that makes assessment inappropriate	E004.	Multi infarct dementia
CDM-Diabetes	Other reason / illness that makes assessment inappropriate	1461.	H/O: dementia
CDM-Diabetes	Other reason / illness that makes assessment inappropriate	E012.	Other alcoholic dementia
CDM-Diabetes	Other reason / illness that makes assessment inappropriate	E02y1	Drug-induced dementia
CDM-Diabetes	Other reason / illness that makes assessment inappropriate	1P50.	Violent acts towards others
CDM-Diabetes	Other reason / illness that makes assessment inappropriate	1P51.	Physically abusive behaviour
CDM-Diabetes	Click to record all symptoms at time of diagnosis	R035.	[D]Polydipsia
CDM-Diabetes	Click to record all symptoms at time of diagnosis	1AC2.	Polyuria
CDM-Diabetes	Click to record all symptoms at time of diagnosis	1625.	Abnormal weight loss
CDM-Diabetes	Click to enter random plasma glucose at diagnosis	44g0.	Plasma random glucose level
CDM-Diabetes	Click to enter random plasma glucose at diagnosis	44f0.	Serum random glucose level
CDM-Diabetes	Click to enter random plasma glucose at diagnosis	44T1.	Random blood sugar
CDM-Diabetes	Click to enter random plasma glucose at diagnosis	44T11	Random blood sugar low
CDM-Diabetes	Click to enter random plasma glucose at diagnosis	44T12	Random blood sugar raised
CDM-Diabetes	Click to enter random plasma glucose at diagnosis	44T10	Random blood sugar normal
CDM-Diabetes	Click to enter 2hr glucose at diagnosis	44g2.	Plasma 2-hr post-prandial glucose level
CDM-Diabetes	Click to enter fasting plasma glucose at diagnosis	44g1.	Plasma fasting glucose level
CDM-Diabetes	Click to enter fasting plasma glucose at diagnosis	44TK.	Fasting blood glucose level
CDM-Diabetes	Click to enter fasting plasma glucose at diagnosis	44f1.	Serum fasting glucose level
CDM-Diabetes	Click to enter fasting plasma glucose at diagnosis	44T2.	Fasting blood sugar
CDM-Diabetes	Click to enter Type of Diabetes	C10E.	Type 1 diabetes mellitus
CDM-Diabetes	Click to enter Type of Diabetes	C10E5	Insulin dependent diabetes mellitus with ulcer
CDM-Diabetes	Click to enter Type of Diabetes	C10E6	Insulin dependent diabetes mellitus with gangrene
CDM-Diabetes	Click to enter Type of Diabetes	C10E7	Insulin dependent diabetes mellitus with retinopathy
CDM-Diabetes	Click to enter Type of Diabetes	C10E8	Insulin dependent diabetes mellitus - poor control
CDM-Diabetes	Click to enter Type of Diabetes	C10E9	Insulin dependent diabetes maturity onset
CDM-Diabetes	Click to enter Type of Diabetes	C10EA	Insulin-dependent diabetes without complication
CDM-Diabetes	Click to enter Type of Diabetes	C10EB	Insulin dependent diabetes mellitus with mononeuropathy
CDM-Diabetes	Click to enter Type of Diabetes	C10EC	Insulin dependent diabetes mellitus with polyneuropathy
CDM-Diabetes	Click to enter Type of Diabetes	C10ED	Insulin dependent diabetes mellitus with nephropathy
CDM-Diabetes	Click to enter Type of Diabetes	C10EE	Insulin dependent diabetes mellitus with hypoglycaemic coma
CDM-Diabetes	Click to enter Type of Diabetes	C10F.	Type 2 diabetes mellitus
CDM-Diabetes	Click to enter Type of Diabetes	C10EF	Type I diabetes mellitus with diabetic cataract
CDM-Diabetes	Click to enter Type of Diabetes	C10EG	Type I diabetes mellitus with peripheral angiopathy
CDM-Diabetes	Click to enter Type of Diabetes	C10EH	Type I diabetes mellitus with arthropathy
CDM-Diabetes	Click to enter Type of Diabetes	C10EJ	Type I diabetes mellitus with neuropathic arthropathy
CDM-Diabetes	Click to enter Type of Diabetes	C10EK	Type 1 diabetes mellitus with persistent proteinuria
CDM-Diabetes	Click to enter Type of Diabetes	C10EL	Type 1 diabetes mellitus with persistent microalbuminuria
CDM-Diabetes	Click to enter Type of Diabetes	C10EM	Type 1 diabetes mellitus with ketoacidosis
CDM-Diabetes	Click to enter Type of Diabetes	C10EN	Type 1 diabetes mellitus with ketoacidotic coma
CDM-Diabetes	Click to enter Type of Diabetes	C10EP	Type 1 diabetes mellitus with exudative maculopathy
CDM-Diabetes	Click to enter Type of Diabetes	C10EQ	Type 1 diabetes mellitus with gastroparesis
CDM-Diabetes	Click to enter Type of Diabetes	C108.	Insulin depnd diabetes melitus
CDM-Diabetes	Click to enter Type of Diabetes	C10F0	Type II diabetes mellitus with renal complications
CDM-Diabetes	Click to enter Type of Diabetes	C10F1	Type II diabetes mellitus with ophthalmic complications
CDM-Diabetes	Click to enter Type of Diabetes	C10F2	Type II diabetes mellitus with neurological complications
CDM-Diabetes	Click to enter Type of Diabetes	C10F3	Type II diabetes mellitus with multiple complications
CDM-Diabetes	Click to enter Type of Diabetes	C10F4	Type II diabetes mellitus with ulcer
CDM-Diabetes	Click to enter Type of Diabetes	C10F5	Type II diabetes mellitus with gangrene
CDM-Diabetes	Click to enter Type of Diabetes	C10F6	Type II diabetes mellitus with retinopathy
CDM-Diabetes	Click to enter Type of Diabetes	C10F7	Type II diabetes mellitus - poor control
CDM-Diabetes	Click to enter Type of Diabetes	C10F8	Reaven's syndrome
CDM-Diabetes	Click to enter Type of Diabetes	C10F9	Type II diabetes mellitus without complication
CDM-Diabetes	Click to enter Type of Diabetes	C109.	Non-insulin depd diabetes mell
CDM-Diabetes	Click to enter Type of Diabetes	C10FA	Type II diabetes mellitus with mononeuropathy
CDM-Diabetes	Click to enter Type of Diabetes	C10FB	Type II diabetes mellitus with polyneuropathy
CDM-Diabetes	Click to enter Type of Diabetes	C10FC	Type II diabetes mellitus with nephropathy
CDM-Diabetes	Click to enter Type of Diabetes	C10FD	Type II diabetes mellitus with hypoglycaemic coma
CDM-Diabetes	Click to enter Type of Diabetes	C10FE	Type II diabetes mellitus with diabetic cataract
CDM-Diabetes	Click to enter Type of Diabetes	C10FF	Type II diabetes mellitus with peripheral angiopathy
CDM-Diabetes	Click to enter Type of Diabetes	C10FG	Type II diabetes mellitus with arthropathy
CDM-Diabetes	Click to enter Type of Diabetes	C10FH	Type II diabetes mellitus with neuropathic arthropathy
CDM-Diabetes	Click to enter Type of Diabetes	C10FJ	Insulin treated Type 2 diabetes mellitus
CDM-Diabetes	Click to enter Type of Diabetes	C10FK	Hyperosmolar non-ketotic state in type 2 diabetes mellitus
CDM-Diabetes	Click to enter Type of Diabetes	C10E0	Insulin-dependent diabetes mellitus with renal complications
CDM-Diabetes	Click to enter Type of Diabetes	C10FL	Type 2 diabetes mellitus with persistent proteinuria
CDM-Diabetes	Click to enter Type of Diabetes	C10FM	Type 2 diabetes mellitus with persistent microalbuminuria
CDM-Diabetes	Click to enter Type of Diabetes	C10FN	Type 2 diabetes mellitus with ketoacidosis
CDM-Diabetes	Click to enter Type of Diabetes	C10FP	Type 2 diabetes mellitus with ketoacidotic coma
CDM-Diabetes	Click to enter Type of Diabetes	C10FQ	Type 2 diabetes mellitus with exudative maculopathy
CDM-Diabetes	Click to enter Type of Diabetes	C10FR	Type 2 diabetes mellitus with gastroparesis
CDM-Diabetes	Click to enter Type of Diabetes	L1809	Gestational diabetes mellitus
CDM-Diabetes	Click to enter Type of Diabetes	C10E1	Insulin-dependent diabetes mellitus with ophthalmic comps
CDM-Diabetes	Click to enter Type of Diabetes	C10E2	Insulin-dependent diabetes mellitus with neurological comps
CDM-Diabetes	Click to enter Type of Diabetes	C10E3	Insulin dependent diabetes mellitus with multiple complicatn
CDM-Diabetes	Click to enter Type of Diabetes	C10E4	Unstable insulin dependent diabetes mellitus
CDM-Diabetes	Click to record referral offered	8Hj4.	Refer to DESMOND diab st ed pr
CDM-Diabetes	If Type II click to enter if MODY	C10C.	Maturity onset diabetes in youth
CDM-Diabetes	Click to enter if Diabetes Resolved	21263	Diabetes resolved
CDM-Diabetes	Click to enter if Diabetes Resolved	212H.	Diabetes resolved
CDM-Diabetes	Click to record Type 2 conversion to insulin	66AH0	Conversion to insulin
CDM-Diabetes	Click to record referral to diabetic OP clinic	8H4F.	Referral to diabetologist
CDM-Diabetes	Click if renal transplant is planned or complete since last visit - or if patient on dialysis	7B00z	Transplantation of kidney NOS
CDM-Diabetes	Click if renal transplant is planned or complete since last visit - or if patient on dialysis	8L50.	Renal transplant planned
CDM-Diabetes	Click if renal transplant is planned or complete since last visit - or if patient on dialysis	7L1A0	Renal dialysis
CDM-Diabetes	Click if renal transplant is planned or complete since last visit - or if patient on dialysis	7L1A1	Peritoneal dialysis
CDM-Diabetes	Diagnoses of angina/ACS/MI/CABG/Angioplasty
CDM-Diabetes	Diagnoses of angina/ACS/MI/CABG/Angioplasty	G301.	Anterior myocard. infarct OS
CDM-Diabetes	Diagnoses of angina/ACS/MI/CABG/Angioplasty	G3115	Acute coronary syndrome
CDM-Diabetes	Diagnoses of angina/ACS/MI/CABG/Angioplasty	G38..	Postoperative myocardial infarction
CDM-Diabetes	Diagnoses of angina/ACS/MI/CABG/Angioplasty	G380.	Postoperative transmural myocardial infarction anterior wall
CDM-Diabetes	Diagnoses of angina/ACS/MI/CABG/Angioplasty	G381.	Postoperative transmural myocardial infarction inferior wall
CDM-Diabetes	Diagnoses of angina/ACS/MI/CABG/Angioplasty	G382.	Postoperative transmural myocardial infarction other sites
CDM-Diabetes	Diagnoses of angina/ACS/MI/CABG/Angioplasty	G383.	Postoperative transmural myocardial infarction unspec site
CDM-Diabetes	Diagnoses of angina/ACS/MI/CABG/Angioplasty	G384.	Postoperative subendocardial myocardial infarction
CDM-Diabetes	Diagnoses of angina/ACS/MI/CABG/Angioplasty	G3010	Acute anteroapical infarction
CDM-Diabetes	Diagnoses of angina/ACS/MI/CABG/Angioplasty	G3011	Acute anteroseptal infarction
CDM-Diabetes	Diagnoses of angina/ACS/MI/CABG/Angioplasty	G301z	Anterior myocard.infarct NOS
CDM-Diabetes	Diagnoses of angina/ACS/MI/CABG/Angioplasty	G302.	Acute inferolateral infarction
CDM-Diabetes	Diagnoses of angina/ACS/MI/CABG/Angioplasty	G303.	Acute inferoposterior infarct
CDM-Diabetes	Diagnoses of angina/ACS/MI/CABG/Angioplasty	G304.	Posterior myocard.infarct NOS
CDM-Diabetes	Diagnoses of angina/ACS/MI/CABG/Angioplasty	G305.	Lateral myocardial infarct NOS
CDM-Diabetes	Diagnoses of angina/ACS/MI/CABG/Angioplasty	G306.	True posterior myocard.infarct
CDM-Diabetes	Diagnoses of angina/ACS/MI/CABG/Angioplasty	G307.	Acute subendocardial infarct
CDM-Diabetes	Diagnoses of angina/ACS/MI/CABG/Angioplasty
CDM-Diabetes	Diagnoses of angina/ACS/MI/CABG/Angioplasty	G3070	Acute non-Q wave infarction
CDM-Diabetes	Diagnoses of angina/ACS/MI/CABG/Angioplasty	G3071	Acute non-ST seg elevation mi
CDM-Diabetes	Diagnoses of angina/ACS/MI/CABG/Angioplasty	G308.	Inferior myocard. infarct NOS
CDM-Diabetes	Diagnoses of angina/ACS/MI/CABG/Angioplasty	G309.	Acute Q-wave infarct
CDM-Diabetes	Diagnoses of angina/ACS/MI/CABG/Angioplasty	G30A.	Mural thrombosis
CDM-Diabetes	Diagnoses of angina/ACS/MI/CABG/Angioplasty	G30B.	Acute posterol myocard infarct
CDM-Diabetes	Diagnoses of angina/ACS/MI/CABG/Angioplasty	G30X.	Ac transmur MI unspec site
CDM-Diabetes	Diagnoses of angina/ACS/MI/CABG/Angioplasty	G30X0	Acute ST segment elevation mi
CDM-Diabetes	Diagnoses of angina/ACS/MI/CABG/Angioplasty	G30y.	Other acute myocardial infarct
CDM-Diabetes	Diagnoses of angina/ACS/MI/CABG/Angioplasty	G30y0	Acute atrial infarction
CDM-Diabetes	Diagnoses of angina/ACS/MI/CABG/Angioplasty	G3z..	Ischaemic heart disease NOS
CDM-Diabetes	Diagnoses of angina/ACS/MI/CABG/Angioplasty	G30y1	Acute papillary muscle infarct
CDM-Diabetes	Diagnoses of angina/ACS/MI/CABG/Angioplasty	G30y2	Acute septal infarction
CDM-Diabetes	Diagnoses of angina/ACS/MI/CABG/Angioplasty	G30yz	Other acute myocardial inf.NOS
CDM-Diabetes	Diagnoses of angina/ACS/MI/CABG/Angioplasty	G31..	Other acute/subacute IHD
CDM-Diabetes	Diagnoses of angina/ACS/MI/CABG/Angioplasty	G310.	Postmyocardial infarct. syndr.
CDM-Diabetes	Diagnoses of angina/ACS/MI/CABG/Angioplasty	G311.	Preinfarction syndrome
CDM-Diabetes	Diagnoses of angina/ACS/MI/CABG/Angioplasty	G3110	Myocardial infarction aborted
CDM-Diabetes	Diagnoses of angina/ACS/MI/CABG/Angioplasty	G3111	Unstable angina
CDM-Diabetes	Diagnoses of angina/ACS/MI/CABG/Angioplasty	G3112	Angina at rest
CDM-Diabetes	Diagnoses of angina/ACS/MI/CABG/Angioplasty	G3113	Refractory angina
CDM-Diabetes	Diagnoses of angina/ACS/MI/CABG/Angioplasty	792..	Coronary artery operations
CDM-Diabetes	Diagnoses of angina/ACS/MI/CABG/Angioplasty	G3114	Worsening angina
CDM-Diabetes	Diagnoses of angina/ACS/MI/CABG/Angioplasty	G3115	Acute coronary syndrome
CDM-Diabetes	Diagnoses of angina/ACS/MI/CABG/Angioplasty	G311z	Preinfarction syndrome NOS
CDM-Diabetes	Diagnoses of angina/ACS/MI/CABG/Angioplasty	G312.	Coron thromb/not result in MI
CDM-Diabetes	Diagnoses of angina/ACS/MI/CABG/Angioplasty	G31y.	Other acute/subacute IHD
CDM-Diabetes	Diagnoses of angina/ACS/MI/CABG/Angioplasty	G31y0	Acute coronary insufficiency
CDM-Diabetes	Diagnoses of angina/ACS/MI/CABG/Angioplasty	G31y1	Microinfarction of heart
CDM-Diabetes	Diagnoses of angina/ACS/MI/CABG/Angioplasty	G31y2	Subendocardial ischaemia
CDM-Diabetes	Diagnoses of angina/ACS/MI/CABG/Angioplasty	G31y3	Transient myocardial ischaemia
CDM-Diabetes	Diagnoses of angina/ACS/MI/CABG/Angioplasty	G31yz	Other acute/subacute IHD NOS
CDM-Diabetes	Diagnoses of angina/ACS/MI/CABG/Angioplasty	7928.	Transluminal balloon angioplasty of coronary artery
CDM-Diabetes	Diagnoses of angina/ACS/MI/CABG/Angioplasty	G32..	Old myocardial infarction
CDM-Diabetes	Diagnoses of angina/ACS/MI/CABG/Angioplasty	G330.	Angina decubitus
CDM-Diabetes	Diagnoses of angina/ACS/MI/CABG/Angioplasty	G3300	Nocturnal angina
CDM-Diabetes	Diagnoses of angina/ACS/MI/CABG/Angioplasty	G330z	Angina decubitus NOS
CDM-Diabetes	Diagnoses of angina/ACS/MI/CABG/Angioplasty	G331.	Prinzmetal's angina
CDM-Diabetes	Diagnoses of angina/ACS/MI/CABG/Angioplasty	G332.	Coronary artery spasm
CDM-Diabetes	Diagnoses of angina/ACS/MI/CABG/Angioplasty	G33z.	Angina pectoris NOS
CDM-Diabetes	Diagnoses of angina/ACS/MI/CABG/Angioplasty	G33z0	Status anginosus
CDM-Diabetes	Diagnoses of angina/ACS/MI/CABG/Angioplasty	G33z1	Stenocardia
CDM-Diabetes	Diagnoses of angina/ACS/MI/CABG/Angioplasty	G33z2	Syncope anginosa
CDM-Diabetes	Diagnoses of angina/ACS/MI/CABG/Angioplasty	G33..	Angina pectoris
CDM-Diabetes	Diagnoses of angina/ACS/MI/CABG/Angioplasty	G33z3	Angina on effort
CDM-Diabetes	Diagnoses of angina/ACS/MI/CABG/Angioplasty	G33z4	Ischaemic chest pain
CDM-Diabetes	Diagnoses of angina/ACS/MI/CABG/Angioplasty	G33z5	Post infarct angina
CDM-Diabetes	Diagnoses of angina/ACS/MI/CABG/Angioplasty	G33z6	New onset angina
CDM-Diabetes	Diagnoses of angina/ACS/MI/CABG/Angioplasty	G33z7	Stable angina
CDM-Diabetes	Diagnoses of angina/ACS/MI/CABG/Angioplasty	G33zz	Angina pectoris NOS
CDM-Diabetes	Diagnoses of angina/ACS/MI/CABG/Angioplasty	G34..	Other chr.ischaemic heart dis.
CDM-Diabetes	Diagnoses of angina/ACS/MI/CABG/Angioplasty	G340.	Coronary atherosclerosis
CDM-Diabetes	Diagnoses of angina/ACS/MI/CABG/Angioplasty	G3400	Single coronary vessel disease
CDM-Diabetes	Diagnoses of angina/ACS/MI/CABG/Angioplasty	G3401	Double coronary vessel disease
CDM-Diabetes	Diagnoses of angina/ACS/MI/CABG/Angioplasty	G581.	Left ventricular failure
CDM-Diabetes	Diagnoses of angina/ACS/MI/CABG/Angioplasty	G341.	Aneurysm of heart
CDM-Diabetes	Diagnoses of angina/ACS/MI/CABG/Angioplasty	G3410	Ventricular cardiac aneurysm
CDM-Diabetes	Diagnoses of angina/ACS/MI/CABG/Angioplasty	G3411	Other cardiac wall aneurysm
CDM-Diabetes	Diagnoses of angina/ACS/MI/CABG/Angioplasty	G3412	Aneurysm of coronary vessels
CDM-Diabetes	Diagnoses of angina/ACS/MI/CABG/Angioplasty	G3413	Acquired A-V fistula of heart
CDM-Diabetes	Diagnoses of angina/ACS/MI/CABG/Angioplasty	G341z	Aneurysm of heart NOS
CDM-Diabetes	Diagnoses of angina/ACS/MI/CABG/Angioplasty	G342.	Atherosclerotic cardiovasc dis
CDM-Diabetes	Diagnoses of angina/ACS/MI/CABG/Angioplasty	G343.	Ischaemic cardiomyopathy
CDM-Diabetes	Diagnoses of angina/ACS/MI/CABG/Angioplasty	G344.	Silent myocardial ischaemia
CDM-Diabetes	Diagnoses of angina/ACS/MI/CABG/Angioplasty	G34y.	Other specif. chronic IHD
CDM-Diabetes	Diagnoses of angina/ACS/MI/CABG/Angioplasty	G30..	Acute myocardial infarction
CDM-Diabetes	Diagnoses of angina/ACS/MI/CABG/Angioplasty	G34y0	Chronic coronary insufficiency
CDM-Diabetes	Diagnoses of angina/ACS/MI/CABG/Angioplasty	G34y1	Chronic myocardial ischaemia
CDM-Diabetes	Diagnoses of angina/ACS/MI/CABG/Angioplasty	G34yz	Other specif.chronic IHD NOS
CDM-Diabetes	Diagnoses of angina/ACS/MI/CABG/Angioplasty	G34z.	Other chronic IHD NOS
CDM-Diabetes	Diagnoses of angina/ACS/MI/CABG/Angioplasty	G34z0	Asymptomatic CHD
CDM-Diabetes	Diagnoses of angina/ACS/MI/CABG/Angioplasty	G30z.	Acute myocardial infarction NOS
CDM-Diabetes	Diagnoses of angina/ACS/MI/CABG/Angioplasty	G3...	IHD - Ischaemic heart disease
CDM-Diabetes	Diagnoses of angina/ACS/MI/CABG/Angioplasty	G350.	Subsequent myocardial infarction of anterior wall
CDM-Diabetes	Diagnoses of angina/ACS/MI/CABG/Angioplasty	G35..	Subsequent myocardial infarction
CDM-Diabetes	Diagnoses of angina/ACS/MI/CABG/Angioplasty	G351.	Subsequent myocardial infarction of inferior wall
CDM-Diabetes	Diagnoses of angina/ACS/MI/CABG/Angioplasty	G300.	Acute anterolateral infarction
CDM-Diabetes	Diagnoses of angina/ACS/MI/CABG/Angioplasty	G353.	Subsequent myocardial infarction of other sites
CDM-Diabetes	Diagnoses of angina/ACS/MI/CABG/Angioplasty	G35X.	Subsequent myocardial infarction of unspecified site
CDM-Diabetes	Diagnoses of angina/ACS/MI/CABG/Angioplasty	G36..	Certain current complication follow acute myocardial infarct
CDM-Diabetes	Diagnoses of angina/ACS/MI/CABG/Angioplasty	G360.	Haemopericardium/current comp folow acut myocard infarct
CDM-Diabetes	Diagnoses of angina/ACS/MI/CABG/Angioplasty	G361.	Atrial septal defect/curr comp folow acut myocardal infarct
CDM-Diabetes	Diagnoses of angina/ACS/MI/CABG/Angioplasty	G362.	Ventric septal defect/curr comp fol acut myocardal infarctn
CDM-Diabetes	Diagnoses of angina/ACS/MI/CABG/Angioplasty	G363.	Ruptur cardiac wall w'out haemopericard/cur comp fol ac MI
CDM-Diabetes	Diagnoses of angina/ACS/MI/CABG/Angioplasty	G364.	Ruptur chordae tendinae/curr comp fol acute myocard infarct
CDM-Diabetes	Diagnoses of angina/ACS/MI/CABG/Angioplasty	G365.	Rupture papillary muscle/curr comp fol acute myocard infarct
CDM-Diabetes	Diagnoses of angina/ACS/MI/CABG/Angioplasty	G366.	Thrombosis atrium,auric append&vent/curr comp foll acute MI
CDM-Diabetes	Diagnoses of Stroke/TIA	G61..	Intracerebral haemorrhage
CDM-Diabetes	Diagnoses of Stroke/TIA	G618.	Intracerebrl haem,multip local
CDM-Diabetes	Diagnoses of Stroke/TIA	G61X.	Intracer haem hemisph, unsp
CDM-Diabetes	Diagnoses of Stroke/TIA	G61X0	Left side intracereb haem unsp
CDM-Diabetes	Diagnoses of Stroke/TIA	G61X1	Right side intracer haem unsp
CDM-Diabetes	Diagnoses of Stroke/TIA	G61z.	Intracerebral haemorrhage NOS
CDM-Diabetes	Diagnoses of Stroke/TIA	G63y0	Cerebr infct/throm/precere art
CDM-Diabetes	Diagnoses of Stroke/TIA	G63y1	Cerebr infct/embol/precere art
CDM-Diabetes	Diagnoses of Stroke/TIA	G640.	Cerebral thrombosis
CDM-Diabetes	Diagnoses of Stroke/TIA	G6400	Cerebr infct/throm/cerebrl art
CDM-Diabetes	Diagnoses of Stroke/TIA	G641.	Cerebral embolism
CDM-Diabetes	Diagnoses of Stroke/TIA	F4236	Amaurosis fugax
CDM-Diabetes	Diagnoses of Stroke/TIA	G6410	Cerebr infct/embol/cerebrl art
CDM-Diabetes	Diagnoses of Stroke/TIA	G64z.	Cerebral infarction NOS
CDM-Diabetes	Diagnoses of Stroke/TIA	G64z0	Brainstem infarction
CDM-Diabetes	Diagnoses of Stroke/TIA	G64z1	Wallenberg syndrome
CDM-Diabetes	Diagnoses of Stroke/TIA	G64z2	Left sided cerebral infarction
CDM-Diabetes	Diagnoses of Stroke/TIA	G64z3	Right sided cerebral infarct
CDM-Diabetes	Diagnoses of Stroke/TIA	G64z4	Infarction of basal ganglia
CDM-Diabetes	Diagnoses of Stroke/TIA	G65..	Transient cerebral ischaemia
CDM-Diabetes	Diagnoses of Stroke/TIA	G65y.	Other transient cerebral isch.
CDM-Diabetes	Diagnoses of Stroke/TIA	G65z.	Transient cerebral ischaem.NOS
CDM-Diabetes	Diagnoses of Stroke/TIA	G610.	Cortical haemorrhage
CDM-Diabetes	Diagnoses of Stroke/TIA	G65z1	Intermittent CVA
CDM-Diabetes	Diagnoses of Stroke/TIA	G65zz	Transient cerebral ischaem.NOS
CDM-Diabetes	Diagnoses of Stroke/TIA	G660.	Middle cerebral artery syndrm
CDM-Diabetes	Diagnoses of Stroke/TIA	G661.	Anterior cerebral artery syn
CDM-Diabetes	Diagnoses of Stroke/TIA	G662.	Posterior cerebral artery syn
CDM-Diabetes	Diagnoses of Stroke/TIA	G663.	Brain stem stroke syndrome
CDM-Diabetes	Diagnoses of Stroke/TIA	G664.	Cerebellar stroke syndrome
CDM-Diabetes	Diagnoses of Stroke/TIA	G665.	Pure motor lacunar syndrome
CDM-Diabetes	Diagnoses of Stroke/TIA	G666.	Pure sensory lacunar syndrome
CDM-Diabetes	Diagnoses of Stroke/TIA	G668.	Right sided CVA
CDM-Diabetes	Diagnoses of Stroke/TIA	G611.	Internal capsule haemorrhage
CDM-Diabetes	Diagnoses of Stroke/TIA	G6760	Cereb infarct due cerebral venous thrombosis, nonpyogenic
CDM-Diabetes	Diagnoses of Stroke/TIA	G6W..	Cereb infarct due unsp occlus/stenos precerebr arteries
CDM-Diabetes	Diagnoses of Stroke/TIA	G6X..	Cerebrl infarctn due/unspcf occlusn or sten/cerebrl artrs
CDM-Diabetes	Diagnoses of Stroke/TIA	G612.	Basal nucleus haemorrhage
CDM-Diabetes	Diagnoses of Stroke/TIA	G613.	Cerebellar haemorrhage
CDM-Diabetes	Diagnoses of Stroke/TIA	G614.	Pontine haemorrhage
CDM-Diabetes	Diagnoses of Stroke/TIA	G615.	Bulbar haemorrhage
CDM-Diabetes	Diagnoses of Stroke/TIA	G616.	External capsule haemorrhage
CDM-Diabetes	Record if Diagnosis of PVD	G73z.	Peripheral vascular disease NOS
CDM-Diabetes	Click to record PVD related ulcers and / or amputations	2G54.	O/E - Right foot ulcer
CDM-Diabetes	Click to record PVD related ulcers and / or amputations	7L062	Amputation above knee
CDM-Diabetes	Click to record PVD related ulcers and / or amputations	7L06z	Amputation of leg NOS
CDM-Diabetes	Click to record PVD related ulcers and / or amputations	2G55.	O/E - Left foot ulcer
CDM-Diabetes	Click to record PVD related ulcers and / or amputations	7L08.	Amputation of toe
CDM-Diabetes	Click to record PVD related ulcers and / or amputations	7L081	Amputation of phalanx of toe
CDM-Diabetes	Click to record PVD related ulcers and / or amputations	7L073	Amputation thro metatars bones
CDM-Diabetes	Click to record PVD related ulcers and / or amputations	7L07z	Amputation of foot NOS
CDM-Diabetes	Click to record PVD related ulcers and / or amputations	7L070	Amputation through ankle
CDM-Diabetes	Click to record PVD related ulcers and / or amputations	7L064	Amputation below knee
CDM-Diabetes	Click to record PVD related ulcers and / or amputations	7L063	Amputation through knee
CDM-Diabetes	Click to record if patient is a driver	0I37.	Car driver
CDM-Diabetes	Click to record if patient is a driver	0I34.	Heavy goods vehicle driver
CDM-Diabetes	Click to record if patient is a driver	0I35.	Light goods vehicle driver
CDM-Diabetes	Click to record driving advice given to patient	8CA0.	Patient advised to inform insurance company
CDM-Diabetes	Click to record driving advice given to patient	8CA9.	Patient Advised to inform DVLA
CDM-Diabetes	Click to record driving advice given to patient	8CA8.	Patient Advised not to Drive
CDM-Diabetes	Click to record driving advice given to patient	8CAJ.	Patient advised about driving
CDM-Diabetes	Diabetes-Clinical Assessment-Height / Weight / BMI	2291.	O/E-height > 20% below average
CDM-Diabetes	Diabetes-Clinical Assessment-Height / Weight / BMI	2292.	O/E - height 10-20% < average
CDM-Diabetes	Diabetes-Clinical Assessment-Height / Weight / BMI	2293.	O/E -height within 10% average
CDM-Diabetes	Diabetes-Clinical Assessment-Height / Weight / BMI	2294.	O/E-height 10-20% over average
CDM-Diabetes	Diabetes-Clinical Assessment-Height / Weight / BMI	2295.	O/E -height > 20% over average
CDM-Diabetes	Diabetes-Clinical Assessment-Height / Weight / BMI	2296.	O/E - loss of height
CDM-Diabetes	Diabetes-Clinical Assessment-Height / Weight / BMI	229..	O/E - height
CDM-Diabetes	Diabetes-Clinical Assessment-Height / Weight / BMI	22A3.	O/E - weight within 10% ideal
CDM-Diabetes	Diabetes-Clinical Assessment-Height / Weight / BMI	22A1.	O/E - weight > 20% below ideal
CDM-Diabetes	Diabetes-Clinical Assessment-Height / Weight / BMI	22A2.	O/E -weight 10-20% below ideal
CDM-Diabetes	Diabetes-Clinical Assessment-Height / Weight / BMI	22A4.	O/E - weight 10-20% over ideal
CDM-Diabetes	Diabetes-Clinical Assessment-Height / Weight / BMI	22A5.	O/E - weight > 20% over ideal
CDM-Diabetes	Diabetes-Clinical Assessment-Height / Weight / BMI	22K1.	Body Mass Index normal K/M2
CDM-Diabetes	Diabetes-Clinical Assessment-Height / Weight / BMI	22K2.	Body Mass Index high K/M2
CDM-Diabetes	Diabetes-Clinical Assessment-Height / Weight / BMI	22K3.	Body Mass Index low K/M2
CDM-Diabetes	Diabetes-Clinical Assessment-Height / Weight / BMI	22K4.	BMI 25-29 - overweight
CDM-Diabetes	Diabetes-Clinical Assessment-Height / Weight / BMI	22K5.	Body mass index 30+ - obesity
CDM-Diabetes	Click here to record BMI greater than 30	22K5.	Body mass index 30+ - obesity
CDM-Diabetes	Click here to record BMI greater than 30	22K7.	Body mass index 40+ - severely obese
CDM-Diabetes	Hypertensive Disease	G2...	Hypertensive disease
CDM-Diabetes	Hypertensive Disease	G21zz	Hypertensive heart disease NOS
CDM-Diabetes	Hypertensive Disease	G24..	Secondary hypertension
CDM-Diabetes	Hypertensive Disease	G240.	Secondary malignant hypertens.
CDM-Diabetes	Hypertensive Disease	G2400	Second.malig.renovasc.hypert.
CDM-Diabetes	Hypertensive Disease	G240z	Secondary malign.hypertens.NOS
CDM-Diabetes	Hypertensive Disease	G241.	Secondary benign hypertension
CDM-Diabetes	Hypertensive Disease	G2410	Second.benign renovasc.hypert.
CDM-Diabetes	Hypertensive Disease	G241z	Secondary benign hypertens.NOS
CDM-Diabetes	Hypertensive Disease	G24z.	Secondary hypertension NOS
CDM-Diabetes	Hypertensive Disease	G24z0	Secondary renovasc.hypert. NOS
CDM-Diabetes	Hypertensive Disease	G20..	Essential hypertension
CDM-Diabetes	Hypertensive Disease	G24z1	Hypertension secondary to drug
CDM-Diabetes	Hypertensive Disease	G24zz	Secondary hypertension NOS
CDM-Diabetes	Hypertensive Disease	G2y..	Hypertensive disease OS
CDM-Diabetes	Hypertensive Disease	G2z..	Hypertensive disease NOS
CDM-Diabetes	Hypertensive Disease	G200.	Malignant essential hypertens.
CDM-Diabetes	Hypertensive Disease	G201.	Benign essential hypertension
CDM-Diabetes	Hypertensive Disease	G202.	Systolic hypertension
CDM-Diabetes	Hypertensive Disease	G20z.	Essential hypertension NOS
CDM-Diabetes	Hypertensive Disease	G21z.	Hypertensive heart disease NOS
CDM-Diabetes	Hypertensive Disease	G21z0	Hypertens.heart dis.NOS-no CCF
CDM-Diabetes	Hypertensive Disease	G21z1	Hypertens.heart dis.NOS- + CCF
CDM-Diabetes	Diabetes-Clinical Assessment-Blood Pressure	2461.	O/E - BP reading very low
CDM-Diabetes	Diabetes-Clinical Assessment-Blood Pressure	2462.	O/E - BP reading low
CDM-Diabetes	Diabetes-Clinical Assessment-Blood Pressure	2463.	O/E - BP borderline low
CDM-Diabetes	Diabetes-Clinical Assessment-Blood Pressure	2465.	O/E - BP borderline raised
CDM-Diabetes	Diabetes-Clinical Assessment-Blood Pressure	2466.	O/E - BP reading raised
CDM-Diabetes	Diabetes-Clinical Assessment-Blood Pressure	2467.	O/E - BP reading very high
CDM-Diabetes	Diabetes-Clinical Assessment-Blood Pressure	R1y2.	[D]Raised blood pressure reading
CDM-Diabetes	Diabetes-Clinical Assessment-Blood Pressure	R1y3.	[D]Low blood pressure reading
CDM-Diabetes	Diabetes-Clinical Assessment-Blood Pressure	662B.	O/E - initial high BP
CDM-Diabetes	Diabetes-Clinical Assessment-Blood Pressure	662L.	24 hr blood pressure monitoring
CDM-Diabetes	Diabetes-Clinical Assessment-Blood Pressure	246..	O/E - blood pressure reading
CDM-Diabetes	Diabetes-Clinical Assessment-Blood Pressure	2468.	O/E - BP reading:postural drop
CDM-Diabetes	Diabetes-Clinical Assessment-Blood Pressure	246B.	O/E - BP stable
CDM-Diabetes	Diabetes-Clinical Assessment-Blood Pressure	246C.	Lying blood pressure reading
CDM-Diabetes	Diabetes-Clinical Assessment-Blood Pressure	246D.	Standing blood pressure reading
CDM-Diabetes	Diabetes-Clinical Assessment-Blood Pressure	246E.	Sitting blood pressure reading
CDM-Diabetes	Diabetes-Clinical Assessment-Blood Pressure	246F.	O/E - blood pressure decreased
CDM-Diabetes	Diabetes-Clinical Assessment-Blood Pressure	246G.	O/E - BP labile
CDM-Diabetes	Diabetes-Clinical Assessment-Blood Pressure	246J.	O/E - BP reading: no postural drop
CDM-Diabetes	Diabetes-Clinical Assessment-Blood Pressure	246Z.	O/E-blood pressure reading NOS
CDM-Diabetes	Diabetes-Clinical Assessment-Blood Pressure	2469.	O/E - Systolic BP reading
CDM-Diabetes	Diabetes-Clinical Assessment-Blood Pressure	246A.	O/E - Diastolic BP reading
CDM-Diabetes	Diabetes-Clinical Assessment-Blood Pressure	2469.	O/E - Systolic BP reading
CDM-Diabetes	Diabetes-Clinical Assessment-Blood Pressure	246A.	O/E - Diastolic BP reading
CDM-Diabetes	BP Exception Coding	8I3Y.	Blood pressure procedure refused
CDM-Diabetes	Previously recorded diagnosis of Microalbuminuria/Proteinuria	R1103	[D]Microalbuminuria
CDM-Diabetes	Previously recorded diagnosis of Microalbuminuria/Proteinuria	R110.	[D]Proteinuria
CDM-Diabetes	Previously recorded diagnosis of Microalbuminuria/Proteinuria	R110z	[D]Proteinuria NOS
CDM-Diabetes	Click to enter today's HbA1c measurement	44TB.	Haemoglobin A1c level
CDM-Diabetes	Click to enter today's HbA1c measurement	44TD.	Fructosamine level
CDM-Diabetes	Click to enter today's HbA1c measurement	44Z1.	Serum fructosamine
CDM-Diabetes	Click to enter today's HbA1c measurement	44Z10	Corrected fructosamine
CDM-Diabetes	Click to enter today's HbA1c measurement	42c0.	HbA1 < 7% - good control
CDM-Diabetes	Click to enter today's HbA1c measurement	42c1.	HbA1 7 - 10% - borderline control
CDM-Diabetes	Click to enter today's HbA1c measurement	42c2.	HbA1 > 10% - bad control
CDM-Diabetes	Click to enter today's HbA1c measurement	42c3.	HbA1 level (DCCT aligned)
CDM-Diabetes	Click to enter today's HbA1c measurement	44tc
CDM-Diabetes	Click to enter today's HbA1c measurement	42c..	HbA1 - diabetic control
CDM-Diabetes	Click to enter today's HbA1c measurement	44TC.	Haemoglobin A1 level
CDM-Diabetes	Click to enter today's HbA1c measurement	44TL.	Total glycosylated haemoglobin level
CDM-Diabetes	Click to enter today's HbA1c measurement	42W..	Hb. A1C - diabetic control
CDM-Diabetes	Click to enter today's HbA1c measurement	42W1.	Hb. A1C < 7% - good control
CDM-Diabetes	Click to enter today's HbA1c measurement	42W4.	HbA1c level (DCCT aligned)
CDM-Diabetes	Click to enter today's HbA1c measurement	42WZ.	Hb. A1C - diabetic control NOS
CDM-Diabetes		8BL2.	Patient on maximal tolerated therapy for diabetes
CDM-Diabetes	Click to enter Patient Self monitoring details	8A17.	Self monitoring of blood glucose
CDM-Diabetes	Click to enter Patient Self monitoring details	8A18.	Self monitoring of urine glucose
CDM-Diabetes	Click to enter Patient Self monitoring details	8A19.	Self monitoring of blood and urine glucose
CDM-Diabetes	Click to enter Date of most recent Glucose meter check	44T9.	Glucometer blood sugar
CDM-Diabetes	Click to record Serum Cholesterol	44PH.	Total cholesterol measurement
CDM-Diabetes	Click to record Serum Cholesterol	44P..	Serum cholesterol
CDM-Diabetes	Click to record Serum Cholesterol	44P1.	Serum cholesterol normal
CDM-Diabetes	Click to record Serum Cholesterol	44P2.	Serum cholesterol borderline
CDM-Diabetes	Click to record Serum Cholesterol	44P3.	Serum cholesterol raised
CDM-Diabetes	Click to record Serum Cholesterol	44P4.	Serum cholesterol very high
CDM-Diabetes	Click to record Serum Cholesterol	44PJ.	Serum total cholesterol level
CDM-Diabetes	Click to record Serum Cholesterol	44OE.	Plasma total cholesterol level
CDM-Diabetes	Click to record HDL Cholesterol	44P5.	Serum HDL cholesterol level
CDM-Diabetes	Click to record HDL Cholesterol	44dA.	Plasma HDL cholesterol level
CDM-Diabetes	Record if Cholesterol test declined	8I3w.	Cholesterol test declined
CDM-Diabetes	JBS2 CHD Risk Score	388W.	Joint British Societies cardiac risk score
CDM-Diabetes	JBS2 CHD Risk Score	9Oh9.	Cardiovascular disease risk assessment declined
CDM-Diabetes	Previous Hypothyroid diagnosis	C03z.	Congenital hypothyroidism NOS
CDM-Diabetes	Previous Hypothyroid diagnosis	C041.	Other postablative hypothyroidism
CDM-Diabetes	Previous Hypothyroid diagnosis	C0410	Irradiation hypothyroidism
CDM-Diabetes	Previous Hypothyroid diagnosis	C041z	Postablative hypothyroidism NOS
CDM-Diabetes	Previous Hypothyroid diagnosis	C042.	Iodine hypothyroidism
CDM-Diabetes	Previous Hypothyroid diagnosis	C043.	Other iatrogenic hypothyroidism
CDM-Diabetes	Previous Hypothyroid diagnosis	C0430	Hypothyroidism resulting from para-aminosalicylic acid
CDM-Diabetes	Previous Hypothyroid diagnosis	C0431	Hypothyroidism resulting from phenylbutazone
CDM-Diabetes	Previous Hypothyroid diagnosis	C0432	Hypothyroidism resulting from resorcinol
CDM-Diabetes	Previous Hypothyroid diagnosis	C043z	Iatrogenic hypothyroidism NOS
CDM-Diabetes	Previous Hypothyroid diagnosis	C044.	Postinfectious hypothyroidism
CDM-Diabetes	Previous Hypothyroid diagnosis	C03..	Congenital hypothyroidism
CDM-Diabetes	Previous Hypothyroid diagnosis	C045.	Acquired atrophy of thyroid
CDM-Diabetes	Previous Hypothyroid diagnosis	C046.	Autoimmune myxoedema
CDM-Diabetes	Previous Hypothyroid diagnosis	C04y.	Other acquired hypothyroidism
CDM-Diabetes	Previous Hypothyroid diagnosis	C04z.	Hypothyroidism NOS
CDM-Diabetes	Previous Hypothyroid diagnosis	C04z0	Premature puberty due to hypothyroidism
CDM-Diabetes	Previous Hypothyroid diagnosis	C04z1	Myxoedema coma
CDM-Diabetes	Previous Hypothyroid diagnosis	C030.	Pendred's syndrome
CDM-Diabetes	Previous Hypothyroid diagnosis	C031.	Goitrous cretin
CDM-Diabetes	Previous Hypothyroid diagnosis	C03y.	Other specified congenital hypothyroidism
CDM-Diabetes	Previous Hypothyroid diagnosis	C03y0	Congenital hypothyroidism with diffuse goitre
CDM-Diabetes	Previous Hypothyroid diagnosis	C03y1	Congenital hypothyroidism without goitre
CDM-Diabetes	Previous Hypothyroid diagnosis	C04..	Acquired hypothyroidism
CDM-Diabetes	Previous Hypothyroid diagnosis	C040.	Postsurgical hypothyroidism
CDM-Diabetes	Diabetes-Biochemistry-Thyroid Function Tests	4421.	Thyroid hormone tests normal
CDM-Diabetes	Diabetes-Biochemistry-Thyroid Function Tests	4422.	Thyroid hormone tests high
CDM-Diabetes	Diabetes-Biochemistry-Thyroid Function Tests	4423.	Thyroid hormone tests low
CDM-Diabetes	Diabetes-Biochemistry-Thyroid Function Tests	442C.	Thyroid horm tests borderline
CDM-Diabetes	Diabetes-Biochemistry-Thyroid Function Tests	442..	Thyroid hormone tests
CDM-Diabetes	Diabetes-Biochemistry-Thyroid Function Tests	4421.	Thyroid hormone tests normal
CDM-Diabetes	Diabetes-Biochemistry-Thyroid Function Tests	4422.	Thyroid hormone tests high
CDM-Diabetes	Diabetes-Biochemistry-Thyroid Function Tests	4423.	Thyroid hormone tests low
CDM-Diabetes	Diabetes-Biochemistry-Thyroid Function Tests	4424.	Serum T3 level
CDM-Diabetes	Diabetes-Biochemistry-Thyroid Function Tests	4425.	Free T3 level
CDM-Diabetes	Diabetes-Biochemistry-Thyroid Function Tests	4426.	Serum T4 level
CDM-Diabetes	Diabetes-Biochemistry-Thyroid Function Tests	4427.	Free T4 level
CDM-Diabetes	Diabetes-Biochemistry-Thyroid Function Tests	4428.	Free thyroxine index
CDM-Diabetes	Diabetes-Biochemistry-Thyroid Function Tests	4429.	Thyroxine binding globulin-TBG
CDM-Diabetes	Diabetes-Biochemistry-Thyroid Function Tests	442a.	Plasma total T4 level
CDM-Diabetes	Diabetes-Biochemistry-Thyroid Function Tests	442A.	TSH - thyroid stim. hormone
CDM-Diabetes	Diabetes-Biochemistry-Thyroid Function Tests	442b.	Serum total T4 level
CDM-Diabetes	Diabetes-Biochemistry-Thyroid Function Tests	442B.	TRH - thyroid release. hormone
CDM-Diabetes	Diabetes-Biochemistry-Thyroid Function Tests	442c.	Plasma free T4 level
CDM-Diabetes	Diabetes-Biochemistry-Thyroid Function Tests	442C.	Thyroid horm tests borderline
CDM-Diabetes	Diabetes-Biochemistry-Thyroid Function Tests	442d.	Serum thyroglobulin level
CDM-Diabetes	Diabetes-Biochemistry-Thyroid Function Tests	442D.	T3 uptake test
CDM-Diabetes	Diabetes-Biochemistry-Thyroid Function Tests	442e.	Blood spot TSH level
CDM-Diabetes	Diabetes-Biochemistry-Thyroid Function Tests	442E.	PBI estimation
CDM-Diabetes	Diabetes-Biochemistry-Thyroid Function Tests	442f.	Serum total T3 level
CDM-Diabetes	Diabetes-Biochemistry-Thyroid Function Tests	442F.	T3 suppression test
CDM-Diabetes	Diabetes-Biochemistry-Thyroid Function Tests	442g.	Serum thyroglobulin recov levl
CDM-Diabetes	Diabetes-Biochemistry-Thyroid Function Tests	442G.	Thyroid hormone tests abnormal
CDM-Diabetes	Diabetes-Biochemistry-Thyroid Function Tests	442H.	Thyroid function tests normal
CDM-Diabetes	Diabetes-Biochemistry-Thyroid Function Tests	442I.	Thyroid functn tests abnormal
CDM-Diabetes	Diabetes-Biochemistry-Thyroid Function Tests	442J.	Thyroid function test
CDM-Diabetes	Diabetes-Biochemistry-Thyroid Function Tests	442K.	30 minute plasma TSH level
CDM-Diabetes	Diabetes-Biochemistry-Thyroid Function Tests	442L.	60 minute plasma TSH level
CDM-Diabetes	Diabetes-Biochemistry-Thyroid Function Tests	442M.	90 minute plasma TSH level
CDM-Diabetes	Diabetes-Biochemistry-Thyroid Function Tests	442N.	120 minute plasma TSH level
CDM-Diabetes	Diabetes-Biochemistry-Thyroid Function Tests	442O.	150 minute plasma TSH level
CDM-Diabetes	Diabetes-Biochemistry-Thyroid Function Tests	442P.	30 minute serum TSH level
CDM-Diabetes	Diabetes-Biochemistry-Thyroid Function Tests	442Q.	60 minute serum TSH level
CDM-Diabetes	Diabetes-Biochemistry-Thyroid Function Tests	442R.	90 minute serum TSH level
CDM-Diabetes	Diabetes-Biochemistry-Thyroid Function Tests	442S.	120 minute serum TSH level
CDM-Diabetes	Diabetes-Biochemistry-Thyroid Function Tests	442T.	150 minute serum TSH level
CDM-Diabetes	Diabetes-Biochemistry-Thyroid Function Tests	442U.	Serum free T3 level
CDM-Diabetes	Diabetes-Biochemistry-Thyroid Function Tests	442V.	Serum free T4 level
CDM-Diabetes	Diabetes-Biochemistry-Thyroid Function Tests	442W.	Serum TSH level
CDM-Diabetes	Diabetes-Biochemistry-Thyroid Function Tests	442X.	Plasma TSH level
CDM-Diabetes	Diabetes-Biochemistry-Thyroid Function Tests	442Y.	Plasma free T3 level
CDM-Diabetes	Diabetes-Biochemistry-Thyroid Function Tests	442Z.	Thyroid hormone tests NOS
CDM-Diabetes	Diabetes-Biochemistry-Thyroid Function Tests	442W.	Serum TSH level
CDM-Diabetes	Click to record if dipstick test carried out	46W..	Urine microalbumin
CDM-Diabetes	Click to record if urine dipstick result for protein	4672.	Urine protein test negative
CDM-Diabetes	Click to record if urine dipstick result for protein	4673.	Urine protein test = trace
CDM-Diabetes	Click to record if urine dipstick result for protein	4674.	Urine protein test = +
CDM-Diabetes	Click to record if urine dipstick result for protein	4675.	Urine protein test = ++
CDM-Diabetes	Click to record if urine dipstick result for protein	4676.	Urine protein test = +++
CDM-Diabetes	Click to record if carried out Albumin/Creatinine ratio	46TC.	Urine albumin:creatinine ratio
CDM-Diabetes	Click to record if carried out spot urinary albumen	46N4.	Urine albumin
CDM-Diabetes	Click to record if carried out urinary 24hr protein excretion	467A.	24 hour urine protein output
CDM-Diabetes	Click to record if carried out 24hr urinary albumin	46N6.	24 hour urine albumin output
CDM-Diabetes	Click to record if Microalbuminuria/proteinuria diagnosis	R1103	[D]Microalbuminuria
CDM-Diabetes	Click to record if Microalbuminuria/proteinuria diagnosis	Kyu5G	[X]Persistent proteinuria, unspecified
CDM-Diabetes	Click to record if Microalbuminuria/proteinuria diagnosis	R110.	[D]Proteinuria
CDM-Diabetes	Click to record if Microalbuminuria/proteinuria diagnosis	R1100	[D]Albuminuria
CDM-Diabetes	Click to record if Microalbuminuria/proteinuria diagnosis	R110z	[D]Proteinuria NOS
CDM-Diabetes	Click to record if Microalbuminuria/proteinuria diagnosis	C10EK	Type 1 diabetes mellitus with persistent proteinuria
CDM-Diabetes	Click to record if Microalbuminuria/proteinuria diagnosis	C10FL	Type 2 diabetes mellitus with persistent proteinuria
CDM-Diabetes	Click to record if Microalbuminuria/proteinuria diagnosis	C10EL	Type 1 diabetes mellitus with persistent microalbuminuria
CDM-Diabetes	Click to record if Microalbuminuria/proteinuria diagnosis	C10FM	Type 2 diabetes mellitus with persistent microalbuminuria
CDM-Diabetes	Click to record if Microalbuminuria/proteinuria diagnosis	K190X	Persistent proteinuria, unspecified
CDM-Diabetes	Use this code yearly if Microalbuminuria already diagnosed.	46N8.	Urine microalbumin profile
CDM-Diabetes	Click to record hospital a diabetic clinic appointment or referral	9N1Q.	Seen in diabetic clinic
CDM-Diabetes	Click to record hospital a diabetic clinic appointment or referral	8H4F.	Referral to diabetologist
CDM-Diabetes	Click to record hospital a diabetic clinic appointment or referral	8HTi.	Referral to multidisciplinary diabetic clinic
CDM-Diabetes	Click to enter Serum Creatinine measurement	44J3.	Serum creatinine
CDM-Diabetes	Click to enter Serum Creatinine measurement	44J30	Serum creatinine abnormal
CDM-Diabetes	Click to enter Serum Creatinine measurement	44J31	Serum creatinine low
CDM-Diabetes	Click to enter Serum Creatinine measurement	44J32	Serum creatinine normal
CDM-Diabetes	Click to enter Serum Creatinine measurement	44J33	Serum creatinine raised
CDM-Diabetes	Click to enter Serum Creatinine measurement	44J3z	Serum creatinine NOS
CDM-Diabetes	Click to enter Serum Creatinine measurement	44JC.	Corrected plasma creatinine level
CDM-Diabetes	Click to enter Serum Creatinine measurement	44JD.	Corrected serum creatinine level
CDM-Diabetes	Click to enter Serum Creatinine measurement	44JF.	Plasma creatinine level
CDM-Diabetes	Click to record eGFR	451F.	Glomerular filtration rate
CDM-Diabetes	Click to record eGFR	451E.	GFR calculated abbreviated MDRD
CDM-Diabetes	Drugs for erectile dysfunction	gh2..	ALPROSTADIL [ERECTILE DYSFUNC]
CDM-Diabetes	Drugs for erectile dysfunction	gh6..	APOMORPHINE HCL [ERECTILE DYS]
CDM-Diabetes	Drugs for erectile dysfunction	gh5..	SILDENAFIL
CDM-Diabetes	Drugs for erectile dysfunction	gh3..	PAPAVERINE
CDM-Diabetes	Drugs for erectile dysfunction	gh4..	THYMOXAMINE HCL [ERECTILE DYS]
CDM-Diabetes	Drugs for erectile dysfunction	gh7..	TADALAFIL
CDM-Diabetes	Drugs for erectile dysfunction	gh8..	VARDENAFIL
CDM-Diabetes	Click if Patient Has Erectile Dysfunction	E2273	Erectile dysfunction
CDM-Diabetes	Click if Patient offered Psychosexual Counselling	8HTc.	Referral to psychosexual clinic
CDM-Diabetes	Click if Patient offered Psychosexual Counselling	8HTj.	Referral to erectile dysfunction clinic
CDM-Diabetes	Click if Patient offered Psychosexual Counselling	677A.	Psychosexual counselling
CDM-Diabetes	Click to record medication review	8B3l.	Diabetes medication review
CDM-Diabetes	Click if difficulty remembering to take tablets	8B39.	Poor compliance
CDM-Diabetes	Click if difficulty remembering to take tablets	8B39z	Drug not taken NOS
CDM-Diabetes	Click if patient referred	8BI0.	Drug compliance aid requested
CDM-Diabetes	Click if patient referred	8H7t.	Referral to pharmacist
CDM-Diabetes	Insulin - Short Acting	f1...	SHORT-ACTING INSULIN PREPS.
CDM-Diabetes	Insulin - Short Acting	f13..	INSULIN LISPRO
CDM-Diabetes	Insulin - Intermediate and Long Acting	f2...	MEDIUM/LONG-ACTING INSULINS
CDM-Diabetes	Previously recorded HbA1c measurements	44TB.	Haemoglobin A1c level
CDM-Diabetes	Previously recorded HbA1c measurements	44TL.	Total glycosylated haemoglobin level
CDM-Diabetes	Previously recorded HbA1c measurements	44Z1.	Serum fructosamine
CDM-Diabetes	Previously recorded HbA1c measurements	44Z10	Corrected fructosamine
CDM-Diabetes	Previously recorded HbA1c measurements	44TD.	Fructosamine level
CDM-Diabetes	Previously recorded HbA1c measurements	42W..	Hb. A1C - diabetic control
CDM-Diabetes	Previously recorded HbA1c measurements	42W1.	Hb. A1C < 7% - good control
CDM-Diabetes	Previously recorded HbA1c measurements	42W2.	Hb. A1C 7-10% - borderline
CDM-Diabetes	Previously recorded HbA1c measurements	42W3.	Hb. A1C > 10% - bad control
CDM-Diabetes	Previously recorded HbA1c measurements	42W4.	HbA1c level (DCCT aligned)
CDM-Diabetes	Previously recorded HbA1c measurements	42WZ.	Hb. A1C - diabetic control NOS
CDM-Diabetes	Previously recorded HbA1c measurements	42c..	HbA1 - diabetic control
CDM-Diabetes	Previously recorded HbA1c measurements	44TC.	Haemoglobin A1 level
CDM-Diabetes	Click to enter exception for maximum tolerated dose for Diabetes	8BL2.	Patient on maximal tolerated therapy for diabetes
CDM-Diabetes	Show Previous/Record any new hypoglycaemic episodes	66A6.	Last hypo. attack
CDM-Diabetes	Show Previous/Record any new hypoglycaemic episodes	C110.	Hypoglycaemic coma
CDM-Diabetes	Medication for Hypoglycaemia	f72..	GLUCAGON
CDM-Diabetes	Medication for Hypoglycaemia	i91..	GLUCOSE - INTRAVENOUS
CDM-Diabetes	Medication for Hypoglycaemia	i91..	GLUCOSE - INTRAVENOUS
CDM-Diabetes	Medication for Hypoglycaemia	i91..	GLUCOSE - INTRAVENOUS
CDM-Diabetes	Medication for Hypoglycaemia	f7...	HYPOGLYCAEMIA TREATMENT
CDM-Diabetes	Medication for Hypoglycaemia	f72..	GLUCAGON
CDM-Diabetes	Medication for Hypoglycaemia	f731.	HYPOSTOP gel
CDM-Diabetes	Click to record if Injection Sites normal/abnormal	2F16.	O/E - Injection sites abnormal
CDM-Diabetes	Click to record if Injection Sites normal/abnormal	2F18.	O/E - Injection sites normal
CDM-Diabetes	Biguanide	f4...	BIGUANIDES
CDM-Diabetes	Sulphonylureas	f3...	SULPHONYLUREAS
CDM-Diabetes	Sulphonylureas	ft3..	REPAGLINIDE
CDM-Diabetes	Other antidiabetics	ft3..	REPAGLINIDE
CDM-Diabetes	Previous Total Cholesterol measurements	44PH.	Total cholesterol measurement
CDM-Diabetes	Previous Total Cholesterol measurements	44P..	Serum cholesterol
CDM-Diabetes	Previous Total Cholesterol measurements	44P1.	Serum cholesterol normal
CDM-Diabetes	Previous Total Cholesterol measurements	44P2.	Serum cholesterol borderline
CDM-Diabetes	Previous Total Cholesterol measurements	44P3.	Serum cholesterol raised
CDM-Diabetes	Previous Total Cholesterol measurements	44P4.	Serum cholesterol very high
CDM-Diabetes	Previous Total Cholesterol measurements	44PJ.	Serum total cholesterol level
CDM-Diabetes	Previous Total Cholesterol measurements	44OE.	Plasma total cholesterol level
CDM-Diabetes	Click to record anxiety score	388N.	HAD scale: anxiety score
CDM-Diabetes	Previous HDL measurement	44P5.	Serum HDL cholesterol level
CDM-Diabetes	JBS2 Risk	388W.	Jt Brit Soc cardiac risk score
CDM-Diabetes	Lipid Lowering Drugs	bx...	LIPID-LOWERING DRUGS
CDM-Diabetes	On OTC Statins	8B3z.	Over the counter statin therapy
CDM-Diabetes	Click to record if No lipid lowering drugs or not at target	8I3C.	Statin declined
CDM-Diabetes	Click to record if No lipid lowering drugs or not at target	8I27.	Statins contraindicated
CDM-Diabetes	Click to record if No lipid lowering drugs or not at target	8I63.	Statin not indicated
CDM-Diabetes	Click to record if No lipid lowering drugs or not at target	8BL1.	Patient on maximal tolerated lipid lowering therapy
CDM-Diabetes	Click to record if No lipid lowering drugs or not at target	8I76.	Statin not tolerated
CDM-Diabetes	Click to record exact reasons why contra-indicated	R148.	[D]Abnormal liver function test
CDM-Diabetes	Click to record exact reasons why contra-indicated	N2411	Myositis unspecified
CDM-Diabetes	Click to record exact reasons why contra-indicated	44P1.	Serum cholesterol normal
CDM-Diabetes	Click to record exact reasons why contra-indicated	U60CA	[X]Statin causing adverse effect in therapeutic use
CDM-Diabetes	Click to record exact reasons why contra-indicated	TJC24	Adverse reaction to simvastatin
CDM-Diabetes	Click to record exact reasons why contra-indicated	TJC25	Adverse reaction to pravastatin
CDM-Diabetes	Previous Diagnosis of Microalbuminuria/Proteinuria	R1103	[D]Microalbuminuria
CDM-Diabetes	Previous Diagnosis of Microalbuminuria/Proteinuria	R110.	[D]Proteinuria
CDM-Diabetes	Previous Diagnosis of Microalbuminuria/Proteinuria	R1100	[D]Albuminuria
CDM-Diabetes	Previous Diagnosis of Microalbuminuria/Proteinuria	R110z	[D]Proteinuria NOS
CDM-Diabetes	Previous Diagnosis of Microalbuminuria/Proteinuria	C10EK	Type 1 diabetes mellitus with persistent proteinuria
CDM-Diabetes	Previous Diagnosis of Microalbuminuria/Proteinuria	C10FL	Type 2 diabetes mellitus with persistent proteinuria
CDM-Diabetes	Previous Serum creatinine measurement	44J3.	Serum creatinine
CDM-Diabetes	Previous Serum creatinine measurement	44J30	Serum creatinine abnormal
CDM-Diabetes	Previous Serum creatinine measurement	44J31	Serum creatinine low
CDM-Diabetes	Previous Serum creatinine measurement	44J32	Serum creatinine normal
CDM-Diabetes	Previous Serum creatinine measurement	44J33	Serum creatinine raised
CDM-Diabetes	Previous Serum creatinine measurement	44J3z	Serum creatinine NOS
CDM-Diabetes	Previous Serum creatinine measurement	44JC.	Corrected plasma creatinine level
CDM-Diabetes	Previous Serum creatinine measurement	44JD.	Corrected serum creatinine level
CDM-Diabetes	Previous Serum creatinine measurement	44JF.	Plasma creatinine level
CDM-Diabetes	Previous eGFR	451E.	GFR calculated abbreviated MDRD
CDM-Diabetes	Previous eGFR	451F.	Glomerular filtration rate
CDM-Diabetes	Previous Hypertension Diagnosis	G2...	Hypertensive disease
CDM-Diabetes	Previous Hypertension Diagnosis	G2101	Malignant hypertensive heart disease with CCF
CDM-Diabetes	Previous Hypertension Diagnosis	G210z	Malignant hypertensive heart disease NOS
CDM-Diabetes	Previous Hypertension Diagnosis	G211.	Benign hypertensive heart disease
CDM-Diabetes	Previous Hypertension Diagnosis	G2110	Benign hypertensive heart disease without CCF
CDM-Diabetes	Previous Hypertension Diagnosis	G2111	Benign hypertensive heart disease with CCF
CDM-Diabetes	Previous Hypertension Diagnosis	G211z	Benign hypertensive heart disease NOS
CDM-Diabetes	Previous Hypertension Diagnosis	G21z.	Hypertensive heart disease NOS
CDM-Diabetes	Previous Hypertension Diagnosis	G21z0	Hypertensive heart disease NOS without CCF
CDM-Diabetes	Previous Hypertension Diagnosis	G21z1	Hypertensive heart disease NOS with CCF
CDM-Diabetes	Previous Hypertension Diagnosis	G21zz	Hypertensive heart disease NOS
CDM-Diabetes	Previous Hypertension Diagnosis	G20..	Essential hypertension
CDM-Diabetes	Previous Hypertension Diagnosis	G24..	Secondary hypertension
CDM-Diabetes	Previous Hypertension Diagnosis	G240.	Secondary malignant hypertension
CDM-Diabetes	Previous Hypertension Diagnosis	G2400	Secondary malignant renovascular hypertension
CDM-Diabetes	Previous Hypertension Diagnosis	G240z	Secondary malignant hypertension NOS
CDM-Diabetes	Previous Hypertension Diagnosis	G241.	Secondary benign hypertension
CDM-Diabetes	Previous Hypertension Diagnosis	G2410	Secondary benign renovascular hypertension
CDM-Diabetes	Previous Hypertension Diagnosis	G241z	Secondary benign hypertension NOS
CDM-Diabetes	Previous Hypertension Diagnosis	G244.	Hypertension secondary to endocrine disorders
CDM-Diabetes	Previous Hypertension Diagnosis	G24z.	Secondary hypertension NOS
CDM-Diabetes	Previous Hypertension Diagnosis	G24z0	Secondary renovascular hypertension NOS
CDM-Diabetes	Previous Hypertension Diagnosis	G200.	Malignant essential hypertension
CDM-Diabetes	Previous Hypertension Diagnosis	G24z1	Hypertension secondary to drug
CDM-Diabetes	Previous Hypertension Diagnosis	G24zz	Secondary hypertension NOS
CDM-Diabetes	Previous Hypertension Diagnosis	G2y..	Other specified hypertensive disease
CDM-Diabetes	Previous Hypertension Diagnosis	G2z..	Hypertensive disease NOS
CDM-Diabetes	Previous Hypertension Diagnosis	G201.	Benign essential hypertension
CDM-Diabetes	Previous Hypertension Diagnosis	G202.	Systolic hypertension
CDM-Diabetes	Previous Hypertension Diagnosis	G20z.	Essential hypertension NOS
CDM-Diabetes	Previous Hypertension Diagnosis	G21..	Hypertensive heart disease
CDM-Diabetes	Previous Hypertension Diagnosis	G210.	Malignant hypertensive heart disease
CDM-Diabetes	Previous Hypertension Diagnosis	G2100	Malignant hypertensive heart disease without CCF
CDM-Diabetes	Previous CKD Diagnosis	1Z12.	Chronic kidney disease stage 3
CDM-Diabetes	Previous CKD Diagnosis	1Z13.	Chronic kidney disease stage 4
CDM-Diabetes	Previous CKD Diagnosis	1Z14.	Chronic kidney disease stage 5
CDM-Diabetes	ACE Inhibitors	bi...	ACE INHIBITORS
CDM-Diabetes	Angiotensin II Receptor Antagonists	bk3..	LOSARTAN
CDM-Diabetes	Angiotensin II Receptor Antagonists	bk4..	VALSARTAN
CDM-Diabetes	Angiotensin II Receptor Antagonists	bk5..	IRBESARTAN
CDM-Diabetes	Angiotensin II Receptor Antagonists	bk7..	CANDESARTAN CILEXETIL
CDM-Diabetes	Angiotensin II Receptor Antagonists	bk8..	TELMISARTAN
CDM-Diabetes	Angiotensin II Receptor Antagonists	bk9..	EPROSARTAN
CDM-Diabetes	Click to record reason if patient not on an ACE Inhibitors	8I28.	ACE inhibitors contraindicated
CDM-Diabetes	Click to record reason if patient not on an ACE Inhibitors	8I3D.	ACE inhibitor declined
CDM-Diabetes	Click to record reason if patient not on an ACE Inhibitors	8I64.	ACE inhibitor not indicated
CDM-Diabetes	Click to record reason if patient not on an ACE Inhibitors	8I74.	Angiotensin converting enzyme inhibitor not tolerated
CDM-Diabetes	Click to record exact reason why ACE contra-indicated	44J30	Serum creatinine abnormal
CDM-Diabetes	Click to record exact reason why ACE contra-indicated	TJC78	Adverse reaction to enalapril
CDM-Diabetes	Click to record exact reason why ACE contra-indicated	TJC79	Adverse reaction to ramipril
CDM-Diabetes	Click to record exact reason why ACE contra-indicated	44J2.	Blood urea abnormal
CDM-Diabetes	Click to record exact reason why ACE contra-indicated	P7690	Renal artery stenosis
CDM-Diabetes	Click to record exact reason why ACE contra-indicated	171Z.	Cough symptom NOS
CDM-Diabetes	Click to record exact reason why ACE contra-indicated	G87..	Hypotension
CDM-Diabetes	Click to record exact reason why ACE contra-indicated	14LM.	H/O: angiotensin converting enzyme inhibitor allergy
CDM-Diabetes	Click to record exact reason why ACE contra-indicated	U60C4	[X]Angiotensin-convert-enz inhib caus advers eff therap use
CDM-Diabetes	Click to record exact reason why ACE contra-indicated	ZV14D	[V]PH angiotensin-converting-enzyme inhibitor allergy
CDM-Diabetes	Click to record exact reason why ACE contra-indicated	TJC77	Adverse reaction to captopril
CDM-Diabetes	Click to record why patient not prescribed A2 Antagonist	8I2H.	Angiotensin II receptor antagonists contraindicated
CDM-Diabetes	Click to record why patient not prescribed A2 Antagonist	8I3P.	Angiotensin II receptor antagonist declined
CDM-Diabetes	Click to record why patient not prescribed A2 Antagonist	8I6C.	Angiotensin II receptor antagonist not indicated
CDM-Diabetes	Click to record why patient not prescribed A2 Antagonist	8I75.	Angiotensin II receptor antagonist not tolerated
CDM-Diabetes	Click to record exact reason A2 antagonists contra-indicated	44J30	Serum creatinine abnormal
CDM-Diabetes	Click to record exact reason A2 antagonists contra-indicated	44J2.	Blood urea abnormal
CDM-Diabetes	Click to record exact reason A2 antagonists contra-indicated	P7690	Renal artery stenosis
CDM-Diabetes	Click to record exact reason A2 antagonists contra-indicated	G87..	Hypotension
CDM-Diabetes	Click to record exact reason A2 antagonists contra-indicated	14LN.	H/O: angiotensin II receptor antagonist allergy
CDM-Diabetes	Click to record exact reason A2 antagonists contra-indicated	U60CB	[X]Angiotensin II receptor antagon adverse effect therap use
CDM-Diabetes	Click to record exact reason A2 antagonists contra-indicated	ZV14E	[V]PH of angiotensin II receptor antagonist allergy
CDM-Diabetes	Click if on OTC Aspirin	8B3T.	Over the counter aspirin therapy
CDM-Diabetes	Click if on OTC Aspirin	8B63.	Salicylate prophylaxis
CDM-Diabetes	Click if on OTC Aspirin	8B6P.	Clopidogrel prophylaxis
CDM-Diabetes	Aspirin	bu2..	ASPIRIN [ANTIPLATELET]
CDM-Diabetes	Aspirin	bu...	ANTIPLATELET DRUGS
CDM-Diabetes	Beta blockers	bd...	BETA-ADRENOCEPTOR BLOCKERS
CDM-Diabetes	Calcium Channel Blockers	bl...	VASODILATORS + ANGINA PECTORIS
CDM-Diabetes	Calcium Channel Blockers	bl8..	NIFEDIPINE
CDM-Diabetes	Calcium Channel Blockers	bl7..	NICARDIPINE HYDROCHLORIDE
CDM-Diabetes	Calcium Channel Blockers	blb..	AMLODIPINE BESYLATE
CDM-Diabetes	Calcium Channel Blockers	bla..	ISRADIPINE
CDM-Diabetes	Calcium Channel Blockers	ble..	LACIDIPINE
CDM-Diabetes	Calcium Channel Blockers	bb3..	VERAPAMIL HYDROCHLORIDE
CDM-Diabetes	Calcium Channel Blockers	bl5..	DILTIAZEM HYDROCHLORIDE
CDM-Diabetes	Calcium Channel Blockers	blc..	FELODIPINE
CDM-Diabetes	Thiazide diuretics	b2...	THIAZIDE DIURETICS
CDM-Diabetes	Loop diuretics	b3...	LOOP DIURETICS
CDM-Diabetes	Potassium Sparing Diuretics	b4...	POTASSIUM SPARING DIURETICS
CDM-Diabetes	Alpha Blockers	bh...	ALPHA-ADRENOCEPTOR BLOCKERS
CDM-Diabetes	Diabetes-Clinical Assessment-Blood Pressure	2461.	O/E - BP reading very low
CDM-Diabetes	Diabetes-Clinical Assessment-Blood Pressure	2462.	O/E - BP reading low
CDM-Diabetes	Diabetes-Clinical Assessment-Blood Pressure	2463.	O/E - BP borderline low
CDM-Diabetes	Diabetes-Clinical Assessment-Blood Pressure	2465.	O/E - BP borderline raised
CDM-Diabetes	Diabetes-Clinical Assessment-Blood Pressure	2466.	O/E - BP reading raised
CDM-Diabetes	Diabetes-Clinical Assessment-Blood Pressure	2467.	O/E - BP reading very high
CDM-Diabetes	Diabetes-Clinical Assessment-Blood Pressure	R1y2.	[D]Raised blood pressure reading
CDM-Diabetes	Diabetes-Clinical Assessment-Blood Pressure	R1y3.	[D]Low blood pressure reading
CDM-Diabetes	Diabetes-Clinical Assessment-Blood Pressure	662B.	O/E - initial high BP
CDM-Diabetes	Diabetes-Clinical Assessment-Blood Pressure	662L.	24 hr blood pressure monitoring
CDM-Diabetes	Diabetes-Clinical Assessment-Blood Pressure	246..	O/E - blood pressure reading
CDM-Diabetes	Diabetes-Clinical Assessment-Blood Pressure	2468.	O/E - BP reading:postural drop
CDM-Diabetes	Diabetes-Clinical Assessment-Blood Pressure	246B.	O/E - BP stable
CDM-Diabetes	Diabetes-Clinical Assessment-Blood Pressure	246C.	Lying blood pressure reading
CDM-Diabetes	Diabetes-Clinical Assessment-Blood Pressure	246D.	Standing blood pressure reading
CDM-Diabetes	Diabetes-Clinical Assessment-Blood Pressure	246E.	Sitting blood pressure reading
CDM-Diabetes	Diabetes-Clinical Assessment-Blood Pressure	246F.	O/E - blood pressure decreased
CDM-Diabetes	Diabetes-Clinical Assessment-Blood Pressure	246G.	O/E - BP labile
CDM-Diabetes	Diabetes-Clinical Assessment-Blood Pressure	246J.	O/E - BP reading: no postural drop
CDM-Diabetes	Diabetes-Clinical Assessment-Blood Pressure	246Z.	O/E-blood pressure reading NOS
CDM-Diabetes	Diabetes-Clinical Assessment-Blood Pressure	2469.	O/E - Systolic BP reading
CDM-Diabetes	Diabetes-Clinical Assessment-Blood Pressure	246A.	O/E - Diastolic BP reading
CDM-Diabetes	Diabetes-Clinical Assessment-Blood Pressure	2469.	O/E - Systolic BP reading
CDM-Diabetes	Diabetes-Clinical Assessment-Blood Pressure	246A.	O/E - Diastolic BP reading
CDM-Diabetes	Click to record if patient on maximal BP therapy	8BL0.	Patient on maximal tolerated antihypertensive therapy
CDM-Diabetes	BP Exception Coding	8I3Y.	Blood pressure procedure refused
CDM-Diabetes	Influenza vaccination - given/declined/contraindicated	65E..	Influenza vaccination
CDM-Diabetes	Influenza vaccination - given/declined/contraindicated	65E0.	First pandemic influenza vaccination
CDM-Diabetes	Influenza vaccination - given/declined/contraindicated	65E1.	Second pandemic influenza vaccination
CDM-Diabetes	Influenza vaccination - given/declined/contraindicated	9OX5.	Influenza vaccination declined
CDM-Diabetes	Influenza vaccination - given/declined/contraindicated	14LJ.	H/O: influenza vaccine allergy
CDM-Diabetes	Influenza vaccination - given/declined/contraindicated	U60K4	[X]Influenza vaccine causing adverse effects therapeutic use
CDM-Diabetes	Influenza vaccination - given/declined/contraindicated	ZV14F	[V]Personal history of influenza vaccine allergy
CDM-Diabetes	Influenza vaccination - given/declined/contraindicated	8I2F.	Influenza vaccination contraindicated
CDM-Diabetes	Influenza vaccination - given/declined/contraindicated	8I6D.	Influenza vaccination not indicated
CDM-Diabetes	Influenza vaccination - given/declined/contraindicated	68NE.	No consent - influenza imm.
CDM-Diabetes	Influenza vaccination - given/declined/contraindicated	ZV048	[V]Influenza vaccination
CDM-Diabetes	Pneumococcal vaccination - given/declined/contraindicated	68NX.	No consent pneumococcal immunisation
CDM-Diabetes	Pneumococcal vaccination - given/declined/contraindicated	65720	Pneumococcal vaccination given
CDM-Diabetes	Pneumococcal vaccination - given/declined/contraindicated	8I2E.	Pneumococcal vaccination contraindicated
CDM-Diabetes	Pneumococcal vaccination - given/declined/contraindicated	8I3Q.	Pneumococcal vaccination declined
CDM-Diabetes	Pneumococcal vaccination - given/declined/contraindicated	6572.	Pneumococcal vaccination
CDM-Diabetes	Click to record presence/absence of pulses	24EA.	O/E - Absent right foot pulses
CDM-Diabetes	Click to record presence/absence of pulses	24E6.	O/E - R.post.tib.pulse present
CDM-Diabetes	Click to record presence/absence of pulses	24E7.	O/E - R.post.tib pulse absent
CDM-Diabetes	Click to record presence/absence of pulses	24E8.	O/E - R.dorsalis pedis present
CDM-Diabetes	Click to record presence/absence of pulses	24E9.	O/E - R.dorsalis pedis absent
CDM-Diabetes	Click to record presence/absence of pulses	24EC.	O/E - Right dorsalis pedis abnormal
CDM-Diabetes	Click to record presence/absence of pulses	24ED.	O/E - Right posterior tibial pulse abnormal
CDM-Diabetes	Click to record presence/absence of pulses	24EE.	O/E - Right dorsalis pedis normal
CDM-Diabetes	Click to record presence/absence of pulses	24EF.	O/E - Right posterior tibial pulse normal
CDM-Diabetes	Click to record presence/absence of pulses	24F1.	O/E - L.leg pulses all present
CDM-Diabetes	Click to record presence/absence of pulses	24F2.	O/E - L.femoral pulse present
CDM-Diabetes	Click to record presence/absence of pulses	24EB.	O/E - right foot pulses present
CDM-Diabetes	Click to record presence/absence of pulses	24F3.	O/E - L.femoral pulse absent
CDM-Diabetes	Click to record presence/absence of pulses	24F4.	O/E -L.popliteal pulse present
CDM-Diabetes	Click to record presence/absence of pulses	24F5.	O/E - L.popliteal pulse absent
CDM-Diabetes	Click to record presence/absence of pulses	24F6.	O/E - L.post.tib.pulse present
CDM-Diabetes	Click to record presence/absence of pulses	24F7.	O/E - L.post.tib. pulse absent
CDM-Diabetes	Click to record presence/absence of pulses	24F8.	O/E - L.dorsalis pedis present
CDM-Diabetes	Click to record presence/absence of pulses	24F9.	O/E - L.dorsalis pedis absent
CDM-Diabetes	Click to record presence/absence of pulses	24FC.	O/E - left dorsalis pedis abnormal
CDM-Diabetes	Click to record presence/absence of pulses	24FD.	O/E - Left posterior tibial pulse abnormal
CDM-Diabetes	Click to record presence/absence of pulses	24FE.	O/E - left dorsalis pedis normal
CDM-Diabetes	Click to record presence/absence of pulses	24FA.	O/E - Absent left foot pulses
CDM-Diabetes	Click to record presence/absence of pulses	24FF.	O/E - Left posterior tibial pulse normal
CDM-Diabetes	Click to record presence/absence of pulses	585V.	Left dorsalis pedis doppler pressure
CDM-Diabetes	Click to record presence/absence of pulses	585W.	Right dorsalis pedis doppler pressure
CDM-Diabetes	Click to record presence/absence of pulses	585X.	Left posterior tibial doppler pressure
CDM-Diabetes	Click to record presence/absence of pulses	585Y.	Right posterior tibial doppler pressure
CDM-Diabetes	Click to record presence/absence of pulses	585a.	ABPI - Ankle brachial pressure index
CDM-Diabetes	Click to record presence/absence of pulses	585b.	Left dorsalis pedis ABPI
CDM-Diabetes	Click to record presence/absence of pulses	585c.	Right dorsalis pedis ABPI
CDM-Diabetes	Click to record presence/absence of pulses	585d.	Left posterior tibial ABPI
CDM-Diabetes	Click to record presence/absence of pulses	585e.	Right posterior tibial ABPI
CDM-Diabetes	Click to record presence/absence of pulses	24FB.	O/E - left foot pulses present
CDM-Diabetes	Click to record presence/absence of pulses	9NND.	Under care of diabetic foot screener
CDM-Diabetes	Click to record presence/absence of pulses	8H7r.	Refer to diabetic foot screener
CDM-Diabetes	Click to record presence/absence of pulses	24E1.	O/E -R.-leg pulses all present
CDM-Diabetes	Click to record presence/absence of pulses	24E2.	O/E - R.femoral pulse present
CDM-Diabetes	Click to record presence/absence of pulses	24E3.	O/E - R.femoral pulse absent
CDM-Diabetes	Click to record presence/absence of pulses	24E4.	O/E -R.popliteal pulse present
CDM-Diabetes	Click to record presence/absence of pulses	24E5.	O/E - R.popliteal pulse absent
CDM-Diabetes	Click to record Neuropathy testing only vibration OR monofilament is required	29H4.	O/E - Vibration sense of right foot abnormal
CDM-Diabetes	Click to record Neuropathy testing only vibration OR monofilament is required	29BB.	10g monofilament sensation R foot normal
CDM-Diabetes	Click to record Neuropathy testing only vibration OR monofilament is required	29BC.	10g monofilament sensation L foot normal
CDM-Diabetes	Click to record Neuropathy testing only vibration OR monofilament is required	29B1.	O/E - tactile sensation normal
CDM-Diabetes	Click to record Neuropathy testing only vibration OR monofilament is required	29B2.	O/E - anaesthesia present
CDM-Diabetes	Click to record Neuropathy testing only vibration OR monofilament is required	29H1.	O/E - vibration sense normal
CDM-Diabetes	Click to record Neuropathy testing only vibration OR monofilament is required	29H2.	O/E - vibration sense reduced
CDM-Diabetes	Click to record Neuropathy testing only vibration OR monofilament is required	29H3.	O/E - vibration sense absent
CDM-Diabetes	Click to record Neuropathy testing only vibration OR monofilament is required	29H8.	O/E - vibration sense left foot reduced
CDM-Diabetes	Click to record Neuropathy testing only vibration OR monofilament is required	29H9.	O/E - vibration sense right foot reduced
CDM-Diabetes	Click to record Neuropathy testing only vibration OR monofilament is required	29HA.	O/E - Vibration sense of right foot absent
CDM-Diabetes	Click to record Neuropathy testing only vibration OR monofilament is required	29H5.	O/E - Vibration sense of right foot normal
CDM-Diabetes	Click to record Neuropathy testing only vibration OR monofilament is required	29HB.	O/E - Vibration sense of left foot absent
CDM-Diabetes	Click to record Neuropathy testing only vibration OR monofilament is required	66Ac.	Diabetic peripheral neuropathy screening
CDM-Diabetes	Click to record Neuropathy testing only vibration OR monofilament is required	9NND.	Under care of diabetic foot screener
CDM-Diabetes	Click to record Neuropathy testing only vibration OR monofilament is required	8H7r.	Refer to diabetic foot screener
CDM-Diabetes	Click to record Neuropathy testing only vibration OR monofilament is required	29BA.	10g monofilament sensation L foot abnormal
CDM-Diabetes	Click to record Neuropathy testing only vibration OR monofilament is required	29BB.	10g monofilament sensation R foot normal
CDM-Diabetes	Click to record Neuropathy testing only vibration OR monofilament is required	29BC.	10g monofilament sensation L foot normal
CDM-Diabetes	Click to record Neuropathy testing only vibration OR monofilament is required	29B9.	10g monofilament sensation R foot abnormal
CDM-Diabetes	Click to record Neuropathy testing only vibration OR monofilament is required	29B2.	O/E - anaesthesia present
CDM-Diabetes	Click to record Neuropathy testing only vibration OR monofilament is required	29H6.	O/E - Vibration sense of left foot abnormal
CDM-Diabetes	Click to record Neuropathy testing only vibration OR monofilament is required	29H7.	O/E - Vibration sense of left foot normal
CDM-Diabetes	Click to record Neuropathy testing only vibration OR monofilament is required	311A.	Monofilament foot sensation test
CDM-Diabetes	Click to record Neuropathy testing only vibration OR monofilament is required	29B7.	10g monofilament sensation present
CDM-Diabetes	Click to record Neuropathy testing only vibration OR monofilament is required	29B8.	10g monofilament sensation absent
CDM-Diabetes	Click to record Neuropathy testing only vibration OR monofilament is required	29B9.	10g monofilament sensation R foot abnormal
CDM-Diabetes	Click to record Neuropathy testing only vibration OR monofilament is required	29BA.	10g monofilament sensation L foot abnormal
CDM-Diabetes	Click to record any podiatry exception codes	8I6G.	Diabetic foot examination not indicated
CDM-Diabetes	Click to record any podiatry exception codes	8I3W.	Diabetic foot examination declined
CDM-Diabetes	Click to record if patient received retinal screening	2BB..	O/E - retinal inspection
CDM-Diabetes	Click to record if patient received retinal screening	2BB9.	O/E - retinal pigmentation
CDM-Diabetes	Click to record if patient received retinal screening	2BBA.	Examination of retina
CDM-Diabetes	Click to record if patient received retinal screening	2BBB.	O/E - Right retina not seen
CDM-Diabetes	Click to record if patient received retinal screening	2BBC.	O/E - Left retina not seen
CDM-Diabetes	Click to record if patient received retinal screening	2BBD.	O/E - Right retina normal
CDM-Diabetes	Click to record if patient received retinal screening	2BBE.	O/E - Left retina normal
CDM-Diabetes	Click to record if patient received retinal screening	2BBF.	Retinal abnormality - diabetes related
CDM-Diabetes	Click to record if patient received retinal screening	2BBG.	Retinal abnormality - non-diabetes
CDM-Diabetes	Click to record if patient received retinal screening	2BBH.	Retinal drusen
CDM-Diabetes	Click to record if patient received retinal screening	2BBI.	O/E - no retinopathy
CDM-Diabetes	Click to record if patient received retinal screening	2BB1.	O/E - retina normal
CDM-Diabetes	Click to record if patient received retinal screening	2BBJ.	O/E - no right diabetic retinopathy
CDM-Diabetes	Click to record if patient received retinal screening	2BBK.	O/E - no left diabetic retinopathy
CDM-Diabetes	Click to record if patient received retinal screening	2BBL.	O/E - diabetic maculopathy present both eyes
CDM-Diabetes	Click to record if patient received retinal screening	2BBM.	O/E - diabetic maculopathy absent both eyes
CDM-Diabetes	Click to record if patient received retinal screening	2BBN.	Myelinated retinal nerve fibres
CDM-Diabetes	Click to record if patient received retinal screening	2BBO.	O/E - Laser photocoagulation scars
CDM-Diabetes	Click to record if patient received retinal screening	2BBP.	O/E - right eye background diabetic retinopathy
CDM-Diabetes	Click to record if patient received retinal screening	2BBQ.	O/E - left eye background diabetic retinopathy
CDM-Diabetes	Click to record if patient received retinal screening	2BBR.	O/E - right eye preproliferative diabetic retinopathy
CDM-Diabetes	Click to record if patient received retinal screening	2BBS.	O/E - left eye preproliferative diabetic retinopathy
CDM-Diabetes	Click to record if patient received retinal screening	2BB2.	O/E - retinal vessel narrowing
CDM-Diabetes	Click to record if patient received retinal screening	2BBT.	O/E - right eye proliferative diabetic retinopathy
CDM-Diabetes	Click to record if patient received retinal screening	2BBV.	O/E - left eye proliferative diabetic retinopathy
CDM-Diabetes	Click to record if patient received retinal screening	2BBW.	O/E - right eye diabetic maculopathy
CDM-Diabetes	Click to record if patient received retinal screening	2BBX.	O/E - left eye diabetic maculopathy
CDM-Diabetes	Click to record if patient received retinal screening	2BBY.	O/E - referable retinopathy
CDM-Diabetes	Click to record if patient received retinal screening	2BBZ.	O/E - retinal inspection NOS
CDM-Diabetes	Click to record if patient received retinal screening	2BBa.	O/E- non-referable retinopathy
CDM-Diabetes	Click to record if patient received retinal screening	2BBb.	O/E - fundus not adequately seen
CDM-Diabetes	Click to record if patient received retinal screening	2BBc.	O/E - No retinal laser photocoagulation scars
CDM-Diabetes	Click to record if patient received retinal screening	2BBd.	O/E - Red reflex absent
CDM-Diabetes	Click to record if patient received retinal screening	2BB3.	O/E - retinal A-V nipping
CDM-Diabetes	Click to record if patient received retinal screening	2BBe.	O/E - right retina partially assessable
CDM-Diabetes	Click to record if patient received retinal screening	2BBf.	O/E - left retina partially assessable
CDM-Diabetes	Click to record if patient received retinal screening	2BBg.	O/E - right retina fully assessable
CDM-Diabetes	Click to record if patient received retinal screening	2BBh.	O/E - left retina fully assessable
CDM-Diabetes	Click to record if patient received retinal screening	2BBi.	O/E - right eye no maculopathy
CDM-Diabetes	Click to record if patient received retinal screening	2BBj.	O/E - left eye no maculopathy
CDM-Diabetes	Click to record if patient received retinal screening	2BBk.	O/E - right eye stable treated prolif diabetic retinopathy
CDM-Diabetes	Click to record if patient received retinal screening	2BBl.	O/E - left eye stable treated prolif diabetic retinopathy
CDM-Diabetes	Click to record if patient received retinal screening	2BBm.	O/E - right eye clinically significant macular oedema
CDM-Diabetes	Click to record if patient received retinal screening	2BBn.	O/E - left eye clinically significant macular oedema
CDM-Diabetes	Click to record if patient received retinal screening	2BB4.	O/E - retinal microaneurysms
CDM-Diabetes	Click to record if patient received retinal screening	2BBo.	O/E - sight threatening diabetic retinopathy
CDM-Diabetes	Click to record if patient received retinal screening	31280	Fundoscopy normal
CDM-Diabetes	Click to record if patient received retinal screening	31281	Fundoscopy abnormal
CDM-Diabetes	Click to record if patient received retinal screening	3128.	Retinoscopy
CDM-Diabetes	Click to record if patient received retinal screening	31282	Dilated fundoscopy normal
CDM-Diabetes	Click to record if patient received retinal screening	31283	Camera fundoscopy
CDM-Diabetes	Click to record if patient received retinal screening	31284	Indirect fundoscopy following mydriatic
CDM-Diabetes	Click to record if patient received retinal screening	3128Z	Fundoscopy NOS
CDM-Diabetes	Click to record if patient received retinal screening	3129.	Eye fundus photography
CDM-Diabetes	Click to record if patient received retinal screening	312E.	Direct fundoscopy following mydriatic
CDM-Diabetes	Click to record if patient received retinal screening	2BB5.	O/E - retinal haemorrhages
CDM-Diabetes	Click to record if patient received retinal screening	312F.	Camera fundoscopy
CDM-Diabetes	Click to record if patient received retinal screening	312G.	Indirect fundoscopy following mydriatic
CDM-Diabetes	Click to record if patient received retinal screening	58C1.	Retinal photography
CDM-Diabetes	Click to record if patient received retinal screening	68A7.	Diabetic retinopathy screening
CDM-Diabetes	Click to record if patient received retinal screening	68A8.	Digital retinal screening
CDM-Diabetes	Click to record if patient received retinal screening	66AD.	Fundoscopy - diabetic check
CDM-Diabetes	Click to record if patient received retinal screening	8HBD.	Retinopathy follow up
CDM-Diabetes	Click to record if patient received retinal screening	8HBG.	Diabetic retinopathy 12 month review
CDM-Diabetes	Click to record if patient received retinal screening	8HBH.	Diabetic retinopathy 6 month review
CDM-Diabetes	Click to record if patient received retinal screening	9N1v.	Seen in diabetic eye clinic
CDM-Diabetes	Click to record if patient received retinal screening	2BB6.	O/E - retinal exudates
CDM-Diabetes	Click to record if patient received retinal screening	9N2U.	Seen by optician
CDM-Diabetes	Click to record if patient received retinal screening	9N2V.	Seen by optometrist
CDM-Diabetes	Click to record if patient received retinal screening	9N2e.	Seen by ophthalmologist
CDM-Diabetes	Click to record if patient received retinal screening	9N2f.	Seen by retinal screener
CDM-Diabetes	Click to record if patient received retinal screening	9NNC.	Under care of retinal screener
CDM-Diabetes	Click to record if patient received retinal screening	68A8.	Digital retinal screening
CDM-Diabetes	Click to record if patient received retinal screening	2BB7.	O/E - retinal vascular prolif.
CDM-Diabetes	Click to record if patient received retinal screening	2BB8.	O/E - vitreous haemorrhages
CDM-Diabetes	Click to record retinal screening exception codes	8I6F.	Diabetic retinopathy screening not indicated
CDM-Diabetes	Click to record retinal screening exception codes	8I3X.	Diabetic retinopathy screening refused
CDM-Diabetes	Click to record retinal screening exception codes	9OLD.	Diabetic patient unsuitable for digital retinal photography
CDM-Diabetes	Click to record retinopathy	2BBJ.	O/E - no right diabetic retinopathy
CDM-Diabetes	Click to record retinopathy	2BBB.	O/E - Right retina not seen
CDM-Diabetes	Click to record retinopathy	72001	Enucleation of eyeball
CDM-Diabetes	Click to record retinopathy	2BBK.	O/E - no left diabetic retinopathy
CDM-Diabetes	Click to record retinopathy	2BBP.	O/E - right eye background diabetic retinopathy
CDM-Diabetes	Click to record retinopathy	2BBQ.	O/E - left eye background diabetic retinopathy
CDM-Diabetes	Click to record retinopathy	2BBR.	O/E - right eye preproliferative diabetic retinopathy
CDM-Diabetes	Click to record retinopathy	2BBS.	O/E - left eye preproliferative diabetic retinopathy
CDM-Diabetes	Click to record retinopathy	2BBT.	O/E - right eye proliferative diabetic retinopathy
CDM-Diabetes	Click to record retinopathy	2BBV.	O/E - left eye proliferative diabetic retinopathy
CDM-Diabetes	Click to record retinopathy	2BBC.	O/E - Left retina not seen
CDM-Diabetes	Diabetes-Visual Acuity Left and Right -	2B7D.	O/E - visual acuity L-eye =6/4
CDM-Diabetes	Diabetes-Visual Acuity Left and Right -	2B71.	O/E - visual acuity L-eye =6/5
CDM-Diabetes	Diabetes-Visual Acuity Left and Right -	2B72.	O/E - visual acuity L-eye =6/6
CDM-Diabetes	Diabetes-Visual Acuity Left and Right -	2B73.	O/E - visual acuity L-eye =6/9
CDM-Diabetes	Diabetes-Visual Acuity Left and Right -	2B74.	O/E - visual acuity L-eye=6/12
CDM-Diabetes	Diabetes-Visual Acuity Left and Right -	2B75.	O/E - visual acuity L-eye=6/18
CDM-Diabetes	Diabetes-Visual Acuity Left and Right -	2B76.	O/E - visual acuity L-eye=6/24
CDM-Diabetes	Diabetes-Visual Acuity Left and Right -	2B77.	O/E - visual acuity L-eye=6/36
CDM-Diabetes	Diabetes-Visual Acuity Left and Right -	2B78.	O/E - visual acuity L-eye=6/60
CDM-Diabetes	Diabetes-Visual Acuity Left and Right -	2B79.	O/E -L-eye counts fingers only
CDM-Diabetes	Diabetes-Visual Acuity Left and Right -	2B7A.	O/E-L-eye perceives light only
CDM-Diabetes	Diabetes-Visual Acuity Left and Right -	2B7B.	O/E - L-eye completely blind
CDM-Diabetes	Diabetes-Visual Acuity Left and Right -	2B6D.	O/E - visual acuity R-eye=6/4
CDM-Diabetes	Diabetes-Visual Acuity Left and Right -	2B61.	O/E - visual acuity R-eye =6/5
CDM-Diabetes	Diabetes-Visual Acuity Left and Right -	2B62.	O/E - visual acuity R-eye =6/6
CDM-Diabetes	Diabetes-Visual Acuity Left and Right -	2B63.	O/E - visual acuity R-eye =6/9
CDM-Diabetes	Diabetes-Visual Acuity Left and Right -	2B64.	O/E - visual acuity R-eye=6/12
CDM-Diabetes	Diabetes-Visual Acuity Left and Right -	2B65.	O/E - visual acuity R-eye=6/18
CDM-Diabetes	Diabetes-Visual Acuity Left and Right -	2B66.	O/E - visual acuity R-eye=6/24
CDM-Diabetes	Diabetes-Visual Acuity Left and Right -	2B67.	O/E - visual acuity R-eye=6/36
CDM-Diabetes	Diabetes-Visual Acuity Left and Right -	2B68.	O/E - visual acuity R-eye=6/60
CDM-Diabetes	Diabetes-Visual Acuity Left and Right -	2B69.	O/E -R-eye counts fingers only
CDM-Diabetes	Diabetes-Visual Acuity Left and Right -	2B6A.	O/E-R-eye perceives light only
CDM-Diabetes	Diabetes-Visual Acuity Left and Right -	2B6B.	O/E - R-eye completely blind
CDM-Diabetes	Antidepressant drugs	d7...	TRICYCLIC ANTIDEPRESSANTS
CDM-Diabetes	Antidepressant drugs	d8...	MONOAMINE-OXIDASE INHIBITORS
CDM-Diabetes	Antidepressant drugs	d9...	COMPOUND ANTIDEPRESSANT DRUGS
CDM-Diabetes	Antidepressant drugs	da...	OTHER ANTIDEPRESSANT DRUGS
CDM-Diabetes	Atypical antipsychotic drugs	d4t..	AMISULPRIDE
CDM-Diabetes	Atypical antipsychotic drugs	d4l..	CLOZAPINE
CDM-Diabetes	Atypical antipsychotic drugs	d4r..	OLANZAPINE
CDM-Diabetes	Atypical antipsychotic drugs	d4s..	QUETIAPINE
CDM-Diabetes	Atypical antipsychotic drugs	d4p..	RISPERIDONE
CDM-Diabetes	Atypical antipsychotic drugs	d4u..	ZOTEPINE
CDM-Diabetes	Drugs used in psychoses (typical antipsychotic drugs) and related disorders	d5...	ANTIPSYCHOTIC DEPOT INJECTIONS
CDM-Diabetes	Drugs used in psychoses (typical antipsychotic drugs) and related disorders	d6...	LITHIUM SALTS
CDM-Diabetes	Drugs used in psychoses (typical antipsychotic drugs) and related disorders	dn3..	CARBAMAZEPINE
CDM-Diabetes	Drugs used in psychoses (typical antipsychotic drugs) and related disorders	dnh..	VALPROIC ACID
CDM-Diabetes	Drugs used in psychoses (typical antipsychotic drugs) and related disorders	d4a..	PERICYAZINE
CDM-Diabetes	Drugs used in psychoses (typical antipsychotic drugs) and related disorders	d41..	CHLORPROMAZINE HYDROCHLORIDE
CDM-Diabetes	Drugs used in psychoses (typical antipsychotic drugs) and related disorders	d42..	BENPERIDOL
CDM-Diabetes	Drugs used in psychoses (typical antipsychotic drugs) and related disorders	d43..	*CHLORPROTHIXENE
CDM-Diabetes	Drugs used in psychoses (typical antipsychotic drugs) and related disorders	d44..	DROPERIDOL [CNS]
CDM-Diabetes	Drugs used in psychoses (typical antipsychotic drugs) and related disorders	d45..	FLUPENTIXOL [ANTIPSYCHOTIC]
CDM-Diabetes	Drugs used in psychoses (typical antipsychotic drugs) and related disorders	d46..	FLUPHENAZINE HYDROCHLORIDE
CDM-Diabetes	Drugs used in psychoses (typical antipsychotic drugs) and related disorders	d47..	HALOPERIDOL [ANTIPSYCHOTIC]
CDM-Diabetes	Drugs used in psychoses (typical antipsychotic drugs) and related disorders	d48..	METHOTRIMEPRAZINE
CDM-Diabetes	Drugs used in psychoses (typical antipsychotic drugs) and related disorders	d49..	OXYPERTINE
CDM-Diabetes	Drugs used in psychoses (typical antipsychotic drugs) and related disorders	d4b..	PERPHENAZINE [CNS]
CDM-Diabetes	Drugs used in psychoses (typical antipsychotic drugs) and related disorders	d4c..	PIMOZIDE
CDM-Diabetes	Drugs used in psychoses (typical antipsychotic drugs) and related disorders	d4d..	*PROCHLORPERAZINE [ANTIPSYCH]
CDM-Diabetes	Drugs used in psychoses (typical antipsychotic drugs) and related disorders	d4e..	PROMAZINE HYDROCHLORIDE
CDM-Diabetes	Drugs used in psychoses (typical antipsychotic drugs) and related disorders	d4f..	SULPIRIDE
CDM-Diabetes	Drugs used in psychoses (typical antipsychotic drugs) and related disorders	d4g..	THIORIDAZINE
CDM-Diabetes	Drugs used in psychoses (typical antipsychotic drugs) and related disorders	d4h..	TRIFLUOPERAZINE [ANTIPSYCHOTIC
CDM-Diabetes	Drugs used in psychoses (typical antipsychotic drugs) and related disorders	d4i..	TRIFLUPERIDOL
CDM-Diabetes	Drugs used in psychoses (typical antipsychotic drugs) and related disorders	d4j..	ZUCLOPENTHIXOL DIHYDROCHLORIDE
CDM-Diabetes	Drugs used in psychoses (typical antipsychotic drugs) and related disorders	d4k..	LOXAPINE SUCCINATE
CDM-Diabetes	Drugs used in psychoses (typical antipsychotic drugs) and related disorders	d4m..	REMOXIPRIDE
CDM-Diabetes	Drugs used in psychoses (typical antipsychotic drugs) and related disorders	d4n..	ZUCLOPENTHIXOL ACETATE
CDM-Diabetes	Drugs used in psychoses (typical antipsychotic drugs) and related disorders	d4q..	SERTINDOLE
CDM-Diabetes	Hypnotics and anxiolytics	d1...	HYPNOTICS
CDM-Diabetes	Hypnotics and anxiolytics	d2...	ANXIOLYTICS
CDM-Diabetes	Hypnotics and anxiolytics	d3...	BARBITURATES/METHYPRYLONE
CDM-Diabetes	Current psychological care	6779.	Psychological counselling
CDM-Diabetes	Current psychological care	9NNE.	Under the care of psychologist
CDM-Diabetes	Depression screening questions asked previously	6896.	Depression screening using questions
CDM-Diabetes	Patient unsuitable for depression screening	9hC0.	Excepted from depression quality indicators: Patient unsuita
CDM-Diabetes	Click to record HADS anxiety score	388N.	HAD scale: anxiety score
CDM-Diabetes	Click to record HADS anxiety score	E200.	Anxiety states
CDM-Diabetes	Click to record HADS depression Score	388P.	HAD scale: depression score
CDM-Diabetes	Click to record HADS depression Score	ZV790	[V]Depression screening
CDM-Diabetes	Depression screenining using questionnaire	6896.	Depression screen using quest
CDM-Diabetes	Two questions asked	6896.	Depression screening using questions
CDM-Diabetes	Two questions and HADS declined	9hC1.	Exc depressi qual ind: Inf dis

## Sheet: Stroke Template
CDM - Stroke
Chronic Disease Management Programme
STROKE \ TIA
October 2008 (DOH-12)
Resources to assist in offering the best care to patients with stroke, including the MY STROKE BOOK can be ordered. EVERY patient should be offered a copy of the MY STROKE BOOK if they do not already have one. Use only 'green' codes to enter data, other codes are displayed for historical data.
http://www.glasgowdiabetes.org/docs/REORDER.pdf Re-Order Form
ETHNICITY - Let patient choose own category. Check any pre-recorded choice
Ethnicity Current Timeout value (months): 0
9S11.		White Irish
9SG..		Other black ethnic group
9SD..		Ethnic group - patient refused
9SH..		Other Asian ethnic group
9SJ..		Other ethnic group
9S1..	Read only	White
9S10.	Read only	White British
9S2..	Read only	Black Caribbean
9S4..	Read only	Black, other, non-mixed origin
9S41.	Read only	Black British
9S43.	Read only	Black N African/Arab/Iranian
9S12.		Other white ethnic group
9S44.	Read only	Black - other African country
9S45.	Read only	Black E Afric Asia/Indo-Caribb
9S46.	Read only	Black Indian sub-continent
9S47.	Read only	Black - other Asian
9S48.	Read only	Black Black - other
9S5..	Read only	Black - other, mixed
9S51.	Read only	Other Black - Black/White orig
9S52.	Read only	Other Black - Black/Asian orig
9SA..	Read only	Other ethnic non-mixed (NMO)
9SA1.	Read only	Brit. ethnic minor. spec.(NMO)
9S13.		White Scottish
9SA2.	Read only	Brit. ethnic minor. unsp (NMO)
9SA3.	Read only	Caribbean I./W.I./Guyana (NMO)
9SA4.	Read only	N African Arab/Iranian (NMO)
9SA5.	Read only	Other African countries (NMO)
9SA6.	Read only	E Afric Asian/Indo-Carib (NMO)
9SA7.	Read only	Indian sub-continent (NMO)
9SA8.	Read only	Other Asian (NMO)
9SA9.	Read only	Irish (NMO)
9SAA.	Read only	Greek/Greek Cypriot (NMO)
9SAB.	Read only	Turkish/Turkish Cypriot (NMO)
9S14.		Other white British ethnic grp
9SAC.	Read only	Other European (NMO)
9SAD.	Read only	Other ethnic NEC (NMO)
9SB..	Read only	Other ethnic, mixed origin
9SB1.	Read only	Other ethnic, Black/White orig
9SB2.	Read only	Other ethnic, Asian/White orig
9SB3.	Read only	Other ethnic, mixed white orig
9SB4.	Read only	Other ethnic, other mixed orig
9SB5.	Read only	Black Caribbean and White
9SB6.	Read only	Black African and White
9SC..	Read only	Vietnamese
9S6..		Indian
9SD..	Read only	Ethnic group - patient refused
9SE..	Read only	Ethnic group not recorded
9SI..	Read only	Irish traveller
9SZ..	Read only	Ethnic groups (census) NOS
9S7..		Pakistani
9S8..		Bangladeshi
9S9..		Chinese
9SB..		Other ethnic, mixed origin
LANGUAGE - Face to Face Communication phone 0141 276 6850 - Click link for interpreting service information.
http://www.glasgowdiabetes.org/docs/BOOKINTERP.pdf Book An Interpreter
Language Interpreter Needed? Current Timeout value (months): 0
9NU0.		Interpreter needed
9NU1.		Interpreter not needed
Preferred Language - only if interpreter needed - use language card My Stroke Book is available in CD format in Hindi, Mandarin, Punjabi and Urdu. Please use the resource order form. If patients preferred language is not listed please record a preferred alternative (if any)
Preferred oral language if not English Current Timeout value (months): 0
13l0.		Main spoken language Arabic
13lE.		Main spoken language Punjabi
13lF.		Main spoken language Russian
13lG.		Main spoken language Somali
13lH.		Main spoken language Spanish
13lI.		Main spoken language Swahili
13lL.		Main spoken language Urdu
13lS.		Main spoken language Albanian
13lO.		Main spoken language Farsi
13lR.		Main spoken language German
13lV.		Main spoken language Greek
13l1.		Main spoken language Bengali
13lQ.		Main spoken language Italian
13lW.		Main spoken language Japanese
13lX.		Main spoken language Korean
13lN.		Main spoken language Kurdish
13lY.		Main spoken language Lithuanian
13lZ.		Main spoken language Turkish
13la.		Main spoken language Ukrainian
13lb.		Main spoken language Vietnamese
13ZG.		Language not given - patient refused
13l6.		Main spoken language Gujerati
13l2.		Main spoken language Cantonese
13lT.		Main spoken language Croatian
9T3..		Yemeni
13lK.		Main spoken language Tamil
13l3.		Main spoken language Czech
13l5.		Main spoken language French
13l8.		Main spoken language Hindi
13lB.		Main spoken language Mandarin
13lC.		Main spoken language Polish
13lD.		Main spoken language Portugues
If communication difficulty because of deafness phone 0141 334 5530. Please make request several weeks before proposed appointment date. Ensure the degree of deafness or NOS is specified in box below
History of deafness Current Timeout value (months): 0
2BL3.		O/E - significantly deaf
2BL4.		O/E - very deaf
2BL5.		O/E - completely deaf
F59z.		Deafness NOS
Click if requires sign interpreter Current Timeout value (months): 0
13ZM.	Read only	Using British sign language
9NUw.		Interpreter needed - British Sign Language
9NUx.		Interpreter needed - Makaton Sign Language
My Stroke book is available in large print, tape & CD. Use the resource order form.
Click to record if patient is blind or partially blind Current Timeout value (months): 0
6688.		Registered partially blind
6689.		Registered blind
F485.	Read only	Colour vision deficiency
F486.	Read only	Night blindness
F49..	Read only	Blindness and low vision
If your patient has severe expressive dysphasia (can't get the right words), receptive dysphasia (can't understand what you say) and no trained carer communication support, they need a communication partner to allow the assessment to take place- phone 0141 427 8377. Click Link for further information (and about motor speech/Dysarthria).
http://www.glasgowdiabetes.org/docs/COMMSPARTNER.pdf Communication Support
Click if Communication Partner required Current Timeout value (months): 0
2B42.		O/E - motor aphasia
2B43.		O/E - sensory aphasia
2B48.		O/E - dysarthria
HOUSEBOUND / LONG-TERM CARE - Please click below to enter care category - if any apply.
Housebound or Long term NHS Care Current Timeout value (months): 12
13CA.		Housebound
13F61		Lives in a nursing home
13F81		Long stay hospital inpatient
13C6.		Bed-ridden
NON-PARTICIPANTS - No requirement to go further in template for these patients.
Three seperate invitations are required before DNA applicable. For contract exceptions use 9h21 or 9h22.
Patient Declined/DNA/ Unsuitable Current Timeout value (months): 12
9h21.		Excepted from stroke quality indicators: Patient unsuitable
9h22.		Excepted from stroke quality indicators: Informed dissent
9N4X.		DNA - Did not attend stroke clinic
ZQ091	Read only	CALM - Stroke & TIA 1st Letter Sent
ZQ092	Read only	CALM - Stroke & TIA 2nd Letter Sent
ZQ093	Read only	CALM - Stroke & TIA 3rd Letter Sent
ZQ099	Read only	CALM - Stroke & TIA Excluded No Response to Letters
If unsuitable click below to record further information, if not already entered.
Other reason / illness that makes assesment inappropriate Current Timeout value (months): 0
1Z0..		Terminal illness
1P50.		Violent acts towards others
1P51.		Physically abusive behaviour
1P52.		Verbally abusive behaviour
9132.		Patient has gone abroad
13HQ.		In prison
E0010	Read only	Uncomplicated presenile dementia
E0011	Read only	Presenile dementia with delirium
E0012	Read only	Presenile dementia with paranoia
E0013	Read only	Presenile dementia with depression
E001z	Read only	Presenile dementia NOS
E000.		Uncomplicated senile dementia
E002.	Read only	Senile dementia with depressive or paranoid features
E0020	Read only	Senile dementia with paranoia
E0021	Read only	Senile dementia with depression
E002z	Read only	Senile dementia with depressive or paranoid features NOS
E003.	Read only	Senile dementia with delirium
E0040	Read only	Uncomplicated arteriosclerotic dementia
E0041	Read only	Arteriosclerotic dementia with delirium
E0042	Read only	Arteriosclerotic dementia with paranoia
E0043	Read only	Arteriosclerotic dementia with depression
E004z	Read only	Arteriosclerotic dementia NOS
E001.		Presenile dementia
3A...	Read only	Disability assessment - mental
13Io.		Has guardn apt Ad In Act 2000
1281.		FH: Senile dementia
1461.		H/O: dementia
E004.		Multi infarct dementia
E012.		Other alcoholic dementia
E02y1		Drug-induced dementia
E0120		Chronic alcoholic brain syndrome
Use code "13Io.." for adults with incapacity.
DIAGNOSES - If not already recorded - do so now.
Ask if new TIA or Stroke etc since last visit. Put in date of most recent if another since last visit.
Diagnoses Current Timeout value (months): 0
G61..		Intracerebral haemorrhage
G666.	Read only	Pure sensory lacunar syndrome
G665.	Read only	Pure motor lacunar syndrome
G664.	Read only	Cerebellar stroke syndrome
G663.	Read only	Brain stem stroke syndrome
G66..	Read only	Stroke/CVA unspecified
G65zz	Read only	Transient cerebral ischaem.NOS
G65z1	Read only	Intermittent CVA
G65z.	Read only	Transient cerebral ischaem.NOS
G65y.	Read only	Other transient cerebral isch.
G655.	Read only	Transient global amnesia
G64..		CVA - cerebral artery occlusion
G65..	Read only	Transient cerebral ischaemia
G64z3	Read only	Right sided cerebral infarct
G64z2	Read only	Left sided cerebral infarction
G64z1	Read only	Wallenberg syndrome
G64z.	Read only	Cerebral infarction NOS
G6410	Read only	Cerebr infct/embol/cerebrl art
G641.	Read only	Cerebral embolism
G6400	Read only	Cerebr infct/throm/cerebrl art
G640.	Read only	Cerebral thrombosis
G64..	Read only	Cerebral arterial occlusion
G66..		Stroke unspecified
G63y1	Read only	Cerebr infct/embol/precere art
G63y0	Read only	Cerebr infct/throm/precere art
G61z.	Read only	Intracerebral haemorrhage NOS
G61X1	Read only	Right side intracer haem unsp
G61X0	Read only	Left side intracereb haem unsp
G61X.	Read only	Intracer haem hemisph, unsp
G618.	Read only	Intracerebrl haem,multip local
G616.	Read only	External capsule haemorrhage
G615.	Read only	Bulbar haemorrhage
G614.	Read only	Pontine haemorrhage
G65zz		Transient cerebral ischaemia NOS
G613.	Read only	Cerebellar haemorrhage
G612.	Read only	Basal nucleus haemorrhage
G611.	Read only	Internal capsule haemorrhage
G610.	Read only	Cortical haemorrhage
G650.	Read only	Basilar artery syndrome
G651.	Read only	Vertebral artery syndrome
G6510	Read only	Vertebro-basilar artery syndrome
G652.	Read only	Subclavian steal syndrome
G653.	Read only	Carotid artery syndrome hemispheric
G654.	Read only	Multiple and bilateral precerebral artery syndromes
F4231	Read only	Central retinal artery occlus.
G656.	Read only	Vertebrobasilar insufficiency
G65z0	Read only	Impending cerebral ischaemia
G660.	Read only	Middle cerebral artery syndrome
G661.	Read only	Anterior cerebral artery syndrome
G662.	Read only	Posterior cerebral artery syndrome
G6W..	Read only	Cereb infarct due unsp occlus/stenos precerebr arteries
G6X..	Read only	Cerebrl infarctn due/unspcf occlusn or sten/cerebrl artrs
F4236		Amaurosis fugax
Gyu62	Read only	[X]Other intracerebral haemorrhage
Gyu63	Read only	[X]Cerebrl infarctn due/unspcf occlusn or sten/cerebrl artrs
G670.	Read only	Cerebral atherosclerosis
Gyu64	Read only	[X]Other cerebral infarction
Gyu65	Read only	[X]Occlusion and stenosis of other precerebral arteries
Gyu66	Read only	[X]Occlusion and stenosis of other cerebral arteries
Gyu6F	Read only	[X]Intracerebral haemorrhage in hemisphere, unspecified
Gyu6G	Read only	[X]Cereb infarct due unsp occlus/stenos precerebr arteries
G67..	Read only	Other cerebrovascular disease
G668.	Read only	Right sided CVA
G667.	Read only	Left sided CVA
Click if had Carotid Endarterectomy Current Timeout value (months): 0
7A204		Endarterectomy carotid art NEC
Click if seizure since discharge or last visit Current Timeout value (months): 0
R003z		[D]Convulsion NOS
INVESTIGATIONS Only need to record for patients with a stroke discharge or TIA after April 2003
For QoF compliance date needs to be in 1 month of relevant diagnosis date. If referred to clinic or hospital and no CT scan done use 8HQ4
Enter results of CT Scan Current Timeout value (months): 0
8HQ4.		Refer for CAT scanning
56F0.		CT scan brain declined
5675.	Read only	CAT scan - brain
5671.	Read only	CAT scan requested
5673.		CAT scan abnormal
5672.		CAT scan normal
567C.	Read only	CAT scan brain - abnormal
5C00.	Read only	CT scan brain - normal
If referred to clinic or hospital and no MRI done use 8HQ3.
Enter results of MRI Current Timeout value (months): 0
8HQ3.		Refer for NMR scanning
5695.		Magnetic resonance imaging scan declined
569..	Read only	NMR Scan
5691.	Read only	Nuclear magn.reson.requested
569F.	Read only	Magnetic resonance imaging of brain normal
5692.	Read only	Nuclear magn reson normal
5693.	Read only	Nuclear magn.reson. abnormal
5694.		MRI brain - abnormal
569F.		MRI brain normal
Other Investigations done/declined
Carotid Doppler Current Timeout value (months): 0
56F2.		Carotid artery doppler declined
585Q.		Carotid artery dopplr assessmt
585..	Read only	Other diagnostic ultrasound
Click below to enter more information if Carotid Doppler done.
More information re Carotid Doppler Current Timeout value (months): 0
58580		Doppler studies normal
58581		Doppler studies abnormal
Carotid Artery Stenosis % (worst side) (Doppler result) Current Timeout value (months): 0
G634.		Carotid artery stenosis	UNITS:
Echocardiogram Current Timeout value (months): 0
5853.		U-S heart scan
58530		Echocardiogram normal
58531		Echocardiogram abnormal
56F1.		Echocardiogram declined
8HQ7.		Referral for echocardiography
5853z	Read only	U-S heart scan NOS
PULSE - If irregular- consider AF- see AF guideline - Click Link
http://www.glasgowdiabetes.org/docs/AF.pdf AF Guidelines
Record Pulse Rate Current Timeout value (months): 12
242Z.		O/E - pulse rate NOS	UNITS:
Pulse Regular/Irregular Current Timeout value (months): 0
2431.		O/E - regular pulse
243..		O/E - irregular pulse
Only tick AF if diagnosis has been confirmed by ECG - see AF guideline. Remember to fulfill GMS AF QoF if AF.
Click if Atrial Fibrillation (AF) Current Timeout value (months): 0
3272.		ECG: atrial fibrillation
G573.	Read only	Atrial fibrillation and flutter
G5730	Read only	Atrial fibrillation
G5731	Read only	Atrial flutter
G5732	Read only	Paroxysmal atrial fibrillation
G5733	Read only	Non-rheumatic atrial fibrillation
G573z	Read only	Atrial fibrillation and flutter NOS
BLOOD PRESSURE - New measurement required since 1st April 08
Check box below to see whether a patient already has hypertension recorded
Hypertensive Disease Current Timeout value (months): 0
G20z.		Hypertension NOS
G2410	Read only	Second.benign renovasc.hypert.
G241.	Read only	Secondary benign hypertension
G240z	Read only	Secondary malign.hypertens.NOS
G2...	Read only	Hypertensive disease
G20..	Read only	Essential hypertension
G200.	Read only	Malignant essential hypertension
G201.	Read only	Benign essential hypertension
G202.	Read only	Systolic hypertension
G2z..	Read only	Hypertensive disease NOS
G24..		Secondary hypertension
G2y..	Read only	Hypertensive disease OS
G24zz	Read only	Secondary hypertension NOS
G24z1	Read only	Hypertension secondary to drug
G24z0	Read only	Secondary renovasc.hypert. NOS
G24z.	Read only	Secondary hypertension NOS
G244.	Read only	Hypertens 2ndry endocrin disor
G241z	Read only	Secondary benign hypertens.NOS
Ischaemic Heart Disease-Clinical Assessment-Blood Pressure Current Timeout value (months): 12
2464.	Read only	O/E - BP reading normal	UNITS:
2461.	Read only	O/E - BP reading very low	UNITS:
2462.	Read only	O/E - BP reading low	UNITS:
2463.	Read only	O/E - BP borderline low	UNITS:
2465.	Read only	O/E - BP borderline raised	UNITS:
2466.	Read only	O/E - BP reading raised	UNITS:
2467.	Read only	O/E - BP reading very high	UNITS:
R1y2.	Read only	[D]Raised blood pressure reading	UNITS:
R1y3.	Read only	[D]Low blood pressure reading	UNITS:
662B.	Read only	O/E - initial high BP	UNITS:
662L.	Read only	24 hr blood pressure monitoring	UNITS:
246..	Read only	O/E - blood pressure reading	UNITS:
2468.	Read only	O/E - BP reading:postural drop	UNITS:
246B.	Read only	O/E - BP stable	UNITS:
246C.	Read only	Lying blood pressure reading	UNITS:
246D.	Read only	Standing blood pressure reading	UNITS:
246E.	Read only	Sitting blood pressure reading	UNITS:
246F.	Read only	O/E - blood pressure decreased	UNITS:
246G.	Read only	O/E - BP labile	UNITS:
246J.	Read only	O/E - BP reading: no postural drop	UNITS:
246Z.	Read only	O/E-blood pressure reading NOS	UNITS:
2469.	Read only	O/E - Systolic BP reading	UNITS:
246A.	Read only	O/E - Diastolic BP reading	UNITS:
2469.		O/E - Systolic BP reading	UNITS: mmHg
246A.		O/E - Diastolic BP reading	UNITS: mmHg
BP Exception Coding Current Timeout value (months): 0
8I3Y.		Blood pressure procedure refused
If not diagnosed hypertensive, consider diagnosis and treatment if (consistently) systolic > 140 or diastolic > 90. If already being treated, and systolic > 140 or diastolic > 85 (diabetes > 80) consider additional management, offer a 4 week appointment, and set BP screening interval to 6 months. Refer to hypertensive guidelines - click Link.
BLOOD GLUCOSE - New measurement required since 1st April 08 Not needed if already diagnosed diabetic unless as part of a diabetic review For diagnostic criteria, once result recorded, click link.
http://www.glasgowdiabetes.org/docs/HYPERTENSION.pdf Hypertension Guidelines
CDM DIABETES TEMPLATE
Diagnosed Diabetic? Current Timeout value (months): 0
C10E.		Type 1 diabetes mellitus
C1091	Read only	Non-insulin-dependent diabetes mellitus with ophthalm comps
C1092	Read only	Non-insulin-dependent diabetes mellitus with neuro comps
C1093	Read only	Non-insulin-dependent diabetes mellitus with multiple comps
C1094	Read only	Non-insulin dependent diabetes mellitus with ulcer
C1095	Read only	Non-insulin dependent diabetes mellitus with gangrene
C1096	Read only	Non-insulin-dependent diabetes mellitus with retinopathy
C1097	Read only	Non-insulin dependant diabetes mellitus - poor control
C1098	Read only	Reaven's syndrome
C1099	Read only	Non-insulin-dependent diabetes mellitus without complication
C109A	Read only	Non-insulin dependent diabetes mellitus with mononeuropathy
C10F.		Type 2 diabetes mellitus
C109B	Read only	Non-insulin dependent diabetes mellitus with polyneuropathy
C109C	Read only	Non-insulin dependent diabetes mellitus with nephropathy
C109D	Read only	Non-insulin dependent diabetes mellitus with hypoglyca coma
C109E	Read only	Type II diabetes mellitus with diabetic cataract
C109F	Read only	Type II diabetes mellitus with peripheral angiopathy
C1080	Read only	Insulin-dependent diabetes mellitus with renal complications
C1081	Read only	Insulin-dependent diabetes mellitus with ophthalmic comps
C1082	Read only	Insulin-dependent diabetes mellitus with neurological comps
C1083	Read only	Insulin dependent diabetes mellitus with multiple complicatn
C1084	Read only	Unstable insulin dependant diabetes mellitus
C109.	Read only	Non-insulin depd diabetes mell
C1085	Read only	Insulin dependent diabetes mellitus with ulcer
C1086	Read only	Insulin dependent diabetes mellitus with gangrene
C1087	Read only	Insulin dependent diabetes mellitus with retinopathy
C1088	Read only	Insulin dependant diabetes mellitus - poor control
C1089	Read only	Insulin dependant diabetes maturity onset
C108A	Read only	Insulin-dependent diabetes without complication
C108B	Read only	Insulin dependent diabetes mellitus with mononeuropathy
C108C	Read only	Insulin dependent diabetes mellitus with polyneuropathy
C108D	Read only	Insulin dependent diabetes mellitus with nephropathy
C108E	Read only	Insulin dependent diabetes mellitus with hypoglycaemic coma
C108.	Read only	Insulin depnd diabetes melitus
C108F	Read only	Type I diabetes mellitus with diabetic cataract
C108G	Read only	Type I diabetes mellitus with peripheral angiopathy
C108H	Read only	Type I diabetes mellitus with arthropathy
C108J	Read only	Type I diabetes mellitus with neuropathic arthropathy
C108y	Read only	Other specified diabetes mellitus with multiple comps
C108z	Read only	Unspecified diabetes mellitus with multiple complications
C10E0	Read only	Insulin-dependent diabetes mellitus with renal complications
C10E1	Read only	Insulin-dependent diabetes mellitus with ophthalmic comps
C10E2	Read only	Insulin-dependent diabetes mellitus with neurological comps
C10E3	Read only	Insulin dependent diabetes mellitus with multiple complicatn
C109G	Read only	Non-insulin dependent diabetes mellitus with arthropathy
C10E4	Read only	Unstable insulin dependent diabetes mellitus
C10E5	Read only	Insulin dependent diabetes mellitus with ulcer
C10E6	Read only	Insulin dependent diabetes mellitus with gangrene
C10E7	Read only	Insulin dependent diabetes mellitus with retinopathy
C10E8	Read only	Insulin dependent diabetes mellitus - poor control
C10E9	Read only	Insulin dependent diabetes maturity onset
C10EA	Read only	Insulin-dependent diabetes without complication
C10EB	Read only	Insulin dependent diabetes mellitus with mononeuropathy
C10EC	Read only	Insulin dependent diabetes mellitus with polyneuropathy
C10ED	Read only	Insulin dependent diabetes mellitus with nephropathy
C109H	Read only	Type II diabetes mellitus with neuropathic arthropathy
C10EE	Read only	Insulin dependent diabetes mellitus with hypoglycaemic coma
C10EF	Read only	Type I diabetes mellitus with diabetic cataract
C10EG	Read only	Type I diabetes mellitus with peripheral angiopathy
C10EH	Read only	Type I diabetes mellitus with arthropathy
C10EJ	Read only	Type I diabetes mellitus with neuropathic arthropathy
C10EK	Read only	Type 1 diabetes mellitus with persistent proteinuria
C10EL	Read only	Type 1 diabetes mellitus with persistent microalbuminuria
C10EM	Read only	Type 1 diabetes mellitus with ketoacidosis
C10EN	Read only	Type 1 diabetes mellitus with ketoacidotic coma
C10EP	Read only	Type 1 diabetes mellitus with exudative maculopathy
C109J	Read only	Insulin treated non-insulin dependent diabetes mellitus
C10EQ	Read only	Type 1 diabetes mellitus with gastroparesis
C10F0	Read only	Type II diabetes mellitus with renal complications
C10F1	Read only	Type II diabetes mellitus with ophthalmic complications
C10F2	Read only	Type II diabetes mellitus with neurological complications
C10F3	Read only	Type II diabetes mellitus with multiple complications
C10F4	Read only	Type II diabetes mellitus with ulcer
C10F5	Read only	Type II diabetes mellitus with gangrene
C10F6	Read only	Type II diabetes mellitus with retinopathy
C10F7	Read only	Type II diabetes mellitus - poor control
C10F8	Read only	Reaven's syndrome
C109K	Read only	Hyperosmolar non-ketotic state in type 2 diabetes mellitus
C10F9	Read only	Type 2 diabetes mellitus without complication
C10FA	Read only	Type II diabetes mellitus with mononeuropathy
C10FB	Read only	Type II diabetes mellitus with polyneuropathy
C10FC	Read only	Type II diabetes mellitus with nephropathy
C10FD	Read only	Type II diabetes mellitus with hypoglycaemic coma
C10FE	Read only	Type II diabetes mellitus with diabetic cataract
C10FF	Read only	Type II diabetes mellitus with peripheral angiopathy
C10FG	Read only	Type II diabetes mellitus with arthropathy
C10FH	Read only	Type II diabetes mellitus with neuropathic arthropathy
C10FJ	Read only	Insulin treated Type 2 diabetes mellitus
C1090	Read only	Non-insulin-dependent diabetes mellitus with renal comps
C10FK	Read only	Hyperosmolar non-ketotic state in type 2 diabetes mellitus
C10FL	Read only	Type 2 diabetes mellitus with persistent proteinuria
C10FM	Read only	Type 2 diabetes mellitus with persistent microalbuminuria
C10FN	Read only	Type 2 diabetes mellitus with ketoacidosis
C10FP	Read only	Type 2 diabetes mellitus with ketoacidotic coma
C10FQ	Read only	Type 2 diabetes mellitus with exudative maculopathy
C10FR	Read only	Type 2 diabetes mellitus with gastroparesis
Fasting is gold standard- If random result is 7 - 11.1 do a fasting sample
Fasting Blood Glucose result Current Timeout value (months): 12
44g1.		Plasma fasting glucose level	UNITS:
44TK.	Read only	Fasting blood glucose level	UNITS:
44f1.	Read only	Serum fasting glucose level	UNITS:
44T2.	Read only	Fasting blood sugar	UNITS:
http://www.glasgowdiabetes.org/docs/DIABCRIT.pdf Diabetes Diagnostic Criteria
Random Blood Glucose result Current Timeout value (months): 12
44g0.		Plasma random glucose level	UNITS:
44f0.	Read only	Serum random glucose level	UNITS:
44T1.	Read only	Random blood sugar	UNITS:
44T10	Read only	Random blood sugar normal	UNITS:
44T11	Read only	Random blood sugar low	UNITS:
44T12	Read only	Random blood sugar raised	UNITS:
CHOLESTEROL - New measurement required since 1st April 08
If >5 (CABG >4) consider additional management, offer a 4-6 week appointment & set cholesterol screening interval to 6 months Refer to cholesterol guideline. Click Link.
Cholesterol Current Timeout value (months): 12
44PH.		Total cholesterol measurement	UNITS: mmol/L
44P4.	Read only	Serum cholesterol very high	UNITS: mmol/L
44P3.	Read only	Serum cholesterol raised	UNITS: mmol/L
44P2.	Read only	Serum cholesterol borderline	UNITS: mmol/L
44P1.	Read only	Serum cholesterol normal	UNITS: mmol/L
44P..	Read only	Serum cholesterol	UNITS: mmol/L
44OE.	Read only	Plasma total cholesterol level	UNITS: mmol/L
44PJ.	Read only	Serum total cholesterol level	UNITS: mmol/L
http://www.glasgowdiabetes.org/docs/CHOLESTEROL.pdf Cholesterol Guidelines
Record if Cholesterol Testing Declined Current Timeout value (months): 0
8I3w.		Cholesterol test declined
HEIGHT/WEIGHT/BMI
Ischaemic Heart Disease-Clinical Assessment-Height / Weight / BMI Current Timeout value (months): 12
2291.	Read only	O/E-height > 20% below average	UNITS: cm
2292.	Read only	O/E - height 10-20% < average	UNITS: cm
2293.	Read only	O/E -height within 10% average	UNITS: cm
2294.	Read only	O/E-height 10-20% over average	UNITS: cm
2295.	Read only	O/E -height > 20% over average	UNITS: cm
2296.	Read only	O/E - loss of height	UNITS: cm
229..		O/E - height	UNITS: cm
22A1.	Read only	O/E - weight > 20% below ideal	UNITS: kg
22A2.	Read only	O/E -weight 10-20% below ideal	UNITS: kg
22A4.	Read only	O/E - weight 10-20% over ideal	UNITS: kg
22A5.	Read only	O/E - weight > 20% over ideal	UNITS: kg
22A..		O/E - weight	UNITS: kg
22K1.	Read only	Body Mass Index normal K/M2	UNITS: kg/m2
22K3.	Read only	Body Mass Index low K/M2	UNITS: kg/m2
22K4.	Read only	BMI 25-29 - overweight	UNITS: kg/m2
22K5.	Read only	Body mass index 30+ - obesity	UNITS: kg/m2
22K2.		Body Mass Index high K/M2	UNITS: kg/m2
22K..		Body Mass Index	UNITS: kg/m2
If BMI > 30 record below to fulfil Obesity QoF. See HRB template for referral options
Click to record BMI > 30 Current Timeout value (months): 0
22K5.		Body mass index 30+ - obesity
22K7.		Body mass index 40+ - severely obese
CURRENT CARE
Stroke patients only - NOT TIA
Enter 99 as score if patient refuses
How are you feeling? Record Score Current Timeout value (months): 0
3884.		General well - being schedule
Click if Still Going To A Day Hospital Current Timeout value (months): 0
8H33.		Day hospital care
Click if Attending A Stroke Group Current Timeout value (months): 0
13YZ.		Member of self-help group NOS
If patient not attending Stroke Group (and functional or cognitive impairment) offer information on local groups - click Link
http://www.glasgowdiabetes.org/docs/STROKEGROUPGLA.pdf Local Stroke Groups
Click if Still Attending An OT Current Timeout value (months): 0
8F3..		Occupational therapy
Click if Still Attending A Physio Current Timeout value (months): 0
8E...		Physiotherapy/remedial therapy
Click if Still Attending A Speech and Language Therapist Current Timeout value (months): 0
ZV573		[V]Speech therapy
http://www.glasgowdiabetes.org/docs/AHPREF.pdf AHP Referral form
Click if Still Attending A Psychologist Current Timeout value (months): 0
9N2W.		Seen by psychologist
Click if still attending a Dietitian Current Timeout value (months): 0
9N0H.		Seen in dietician clinic
FUNCTIONAL ASSESSMENT - For Stroke patients only. NOT TIA. Click link.
STROKE/TIA FUNCTIONAL ASSESSMENT
DRIVING - For all patients.
If you drove before your stroke do you want to start again? If "Yes" (within 6 months of stroke/TIA) or unsure or need more advice, refer to Driving Assessment Centre 0131 537 9192 who can give advice, undertake driving assessment (locally) and provide equipment/aids. Patients should not drive within 1 month of a stroke, TIA or amaurosis fugax. For further information on standards of fitness to d…
http://www.glasgowdiabetes.org/docs/DVLA.pdf Standards of Fitness To Drive
NB Access to Driving Assessment Centre only through GP
Click to record if patient is a driver Current Timeout value (months): 0
0I37.		Car driver
0I34.		Heavy goods vehicle driver
0I35.		Light goods vehicle driver
Click to Record Patient Advised Current Timeout value (months): 0
8CA9.		Patient Advised to inform DVLA
8CA0.		Patient advised to inform insurance company
8CA8.		Patient Advised not to Drive
8CAJ.		Patient advised about driving
PSYCHOLOGICAL PROBLEMS - Stroke patients only NOT TIA.
Are you having new or worsening difficulties with family or other close relationships (due to your stroke) since your last visit/when you left hospital? (Includes psychosexual problems) But if erectile dysfunction is the problem - please do not refer to Stroke AHP service - consult GP
Click if Difficulties With Family or Other Close Relationships Current Timeout value (months): 0
13HP2		Poor family relationship
If a family member/carer has reported that the patient has a psychological problem (due to the stroke) discuss with the patient and if they wish referral, offer it.
Click if Other Reported Difficulty Current Timeout value (months): 0
1B1J.		Emotional problem
If Yes, to either, offer referral to AHP service
Click if Referred to stroke AHP service Current Timeout value (months): 0
8HTZ.		Referral to clinic NOS
MEDICATION - All patients.
My Stroke Book offers information about each drug group and about general topics round drug taking. This section will show you what drugs the patient is on. Please make sure the patient understands what each drug is for, the benefit of taking them regularly and the consequences of not taking them.
People who suffer chronic disease and or illness are exempt from Ramadan fasting requirements. If you or your patient have any queries please contact religious leaders (Imams) at Glasgow Central Mosque - 0141 429 3132.
Click to record Medication Review Current Timeout value (months): 12
8B314		Medication review
NONADHERENCE
Nonadherence to prescribed medicines is very common and prevents patients from getting the best effect of treatments. There is a 50% chance that your patient doesn't follow the prescribed directions for some/all of their medicines. Repeated, regular discussion between patient and pharmacist in the community can increase medicine adherence behaviour which increases the chances of the patient's dis…
http://www.glasgowdiabetes.org/docs/COMPLASSESREFER.pdf Pharmacy LTMS Referral Form
If you suspect low adherence or think patient could benefit from regular discussion about medicines and condition in their choice of Pharmacy, ask the patient if they would like to get practical help then use the link to refer. Advise that pharmacy will be in touch within a month to arrange discussion. All pharmacies are involved.
Reasons for referral could be because patient sometimes chooses not to take the medicine, has a complex schedule for taking medicines, schedule does not fit patient's routine, lacks capacity to follow the prescription, does not understand the purpose of the medicines, has poor motivation, has difficulty swallowing the medicine, has other cognitive problems, has concerns about harmful effects of t…
Click if Difficulty remembering to take tablets Current Timeout value (months): 0
8B39.		Poor compliance
8B39z	Read only	Drug not taken NOS
Click below if pharmacy referral made. The pharmacy will feedback to the practice after speaking with the patient.
Click if compliance referral made Current Timeout value (months): 0
661F.	Read only	Chr.dis.-drug compliance check
8BI0.	Read only	Drug compliance aid requested
8H7t.		Referral to pharmacist
Please do not add any drugs to these screens (except OTC). If medication requires to be changed, it should be done through the normal GPASS screens.
ANTIPLATELET - All patients who have had a thrombotic stroke should be on an antiplatelet drug unless intolerant (rare) or contraindicated. Enteric coated formulations are expensive and no better tolerated.
Click Link for anti-platelet guideline
If patient has had a stroke or TIA while on aspirin they should be offered Dypiridamole modified release AS WELL. If the patient has had a haemorrhagic stroke or a haemorrhagic extension of a thrombotic stroke and has another indication for taking aspirin e.g. CHD or a previous thrombotic stroke, it is safe to to start an antiplatelet drug after 6 weeks unless there is another contra-indication.
http://www.glasgowdiabetes.org/docs/ANTIPLATE.pdf Antiplatelet Guideline
bu2..		ASPIRIN [ANTIPLATELET]
bu...		ANTIPLATELET DRUGS
Click if Over The Counter (OTC) Aspirin Current Timeout value (months): 0
8B3T.		Over the counter aspirin therapy
67I8.	Read only	Advice about taking aspirin
8B63.	Read only	Salicylate prophylaxis
8B6P.	Read only	Clopidogrel prophylaxis
All patients recieving repeat prescriptions for clopidogrel should undergo a medications review and if clopidogrel is used outside guidelines, consider switch to aspirin dispensible 75mg daily.
Please click here if aspirin not prescribed, to record why.
Reason no aspirin Current Timeout value (months): 0
8I24.		Aspirin prophyl contra-indicat
8I38.		Aspirin prophylaxis refused
8I66.		Aspirin not indicated
8I70.		Aspirin not tolerated
Please click here to record exact reason if aspirin contraindicated.
Reason contrainidicated Current Timeout value (months): 0
1455.		H/O: coagulation defect
8BG9.		Clopidogrel indicated
8BG7.		Warfarin indicated
J130.		Acute peptic ulcer
J16y4		Dyspepsia
G202.		Systolic hypertension
G61..		Intracerebral haemorrhage
TJ53.		AR - salicylates
ZV148		[V]PH of aspirin allergy
U6051		[X]Salicylates caus adv eff
14LK.		H/O: aspirin allergy
Click 'Systolic Hypertension' if Systolic BP >180
Click to record reason no clopidogrel
Reason no Clopidogrel Current Timeout value (months): 0
8I2K.		Clopidogrel contraindicated
8I3R.		Clopidogrel declined
8I6B.		Clopidogrel not indicated
8I72.		Clopidogrel not tolerated
If clopidogrel contraindicated, not tolerated, or adverse effects, click to record exact reason no clopidogrel
Exact reason clopidogrel contraindicated Current Timeout value (months): 0
1455.		H/O: coagulation defect
14C5.		H/O: liver disease
62P5.		Breast feeding started
62PA.		Mother currently breast feeding
14LQ.		H/O: clopidogrel allergy
U6048		[X]Clopidogrel causing adverse effects in therapeutic use
ZV14B		[V]Personal history of clopidogrel allergy
WARFARIN - If patient has AF then consider Warfarin - see AF guideline - Click Link. ONLY prescribe warfarin AND aspirin on recommendation of an expert.
http://www.glasgowdiabetes.org/docs/AF.pdf AF Guideline
AF Current Timeout value (months): 0
3272.		ECG: atrial fibrillation
bs...		ORAL ANTICOAGULANTS
Click here if AF and no Warfarin to record why
Reason no warfarin Current Timeout value (months): 0
8I3E.		Warfarin declined
8I25.		Warfarin contraindicated
8I71.		Warfarin not tolerated
8I65.		Warfarin not indicated
8I2R.		Anticoagulation contraindicated
8I3d.		Anticoagulation declined
8I6N.		Anticoagulation not indicated
8I7A.		Anticoagulation not tolerated
Click here to record exact reason if warfarin is contraindicated
Further reason not on warfarin Current Timeout value (months): 0
U6042		[X]Anticoagulant causing adverse effects in therapeutic use
TJ42z		Adverse reaction to anticoagulants NOS
8BG5.		Aspirin indicated
TJ421		Adverse reaction to warfarin sodium
14LP.		H/O: warfarin allergy
ZV14A		[V]Personal history of warfarin allergy
16D1.		Recurrent falls
136K.		Alcohol intake above recommended sensible limits
TJ422		Adverse reaction to nicoumalone
TJ42.		Adverse reaction to anticoagulants
TJ423		Adverse reaction to phenindione
LIPID LOWERING
Cholesterol Current Timeout value (months): 0
44P..	Read only	Serum cholesterol	UNITS:
44P1.	Read only	Serum cholesterol normal	UNITS:
44P2.	Read only	Serum cholesterol borderline	UNITS:
44P3.	Read only	Serum cholesterol raised	UNITS:
44P4.	Read only	Serum cholesterol very high	UNITS:
44PH.		Total cholesterol measurement	UNITS:
44OE.	Read only	Plasma total cholesterol level	UNITS:
44PJ.	Read only	Serum total cholesterol level	UNITS:
CHOLESTEROL - If >5 (CAGB>4) consider additional management - See cholesterol guideline - Click Link Simvastatin is the drug of first choice.
http://www.glasgowdiabetes.org/docs/CHOLESTEROL.pdf Cholesterol Guideline
bx...		LIPID-LOWERING DRUGS
On OTC Statins Current Timeout value (months): 0
8B3z.		Over the counter statin therapy
If not at target and no lipid lowering drugs, click to record reason why not.
Click to record Reasons if no Lipid Lowering drugs prescribed. Current Timeout value (months): 0
8I3C.		Statin declined
8BL1.		Patient on maximal tolerated lipid lowering therapy
8I27.		Statins contraindicated
8I63.		Statin not indicated
8I76.		Statin not tolerated
Click here to record exact reason why lipid lowering contraindicated, not indicated/adverse effect.
Reason if contraindicated Current Timeout value (months): 0
R148.		[D]Abnormal liver function test
N2411		Myositis unspecified
44P1.		Serum cholesterol normal
U60CA		[X]Statin causing adverse effect in therapeutic use
TJC24		Adverse reaction to simvastatin
TJC25		Adverse reaction to pravastatin
ACE INHIBITOR - All patients whose blood pressure is >130mmHg systolic should be considered for an ACE inhibitor. Use "Not indicated" if BP < 130 systolic. NB ACE inhibitors are not licensed for the secondary prevention of stroke. If your patient is not on an ACE inhibitor, please discuss with your GP.
bi...		ACE INHIBITORS
Click to record if no ACE
Click to Record if No ACE prescribed Current Timeout value (months): 0
8I28.		ACE inhibitors contraindicated
8I3D.		ACE inhibitor declined
8I64.		ACE inhibitor not indicated
8I74.		ACE inhibitor not tolerated
Please click here to record the exact reason if contraindicated, not tolerated/adverse effects
Exact reason no ACE Current Timeout value (months): 0
44J30		Serum creatinine abnormal
TJC78		Adverse reaction to enalapril
TJC79		Adverse reaction to ramipril
44J2.		Blood urea abnormal
P7690		Renal artery stenosis
171Z.		Cough symptom NOS
G87..		Hypotension
14LM.		H/O: ACE inhibitor allergy
U60C4		[X]Angiot-conv-enz inh adv eff
ZV14D		[V]PH angio-conv-enz inhib all
TJC77		Adverse reaction to captopril
DIURETIC
THIAZIDE DIURETIC - all patients should be considered for a thiazide diuretic if systolic blood pressure >130mmHg. NB Thiazide diuretics are not licensed for secondary prevention of stroke. If your patient is not on a thiazide diuretic please discuss with your GP.
b2...		THIAZIDE DIURETICS
b3...		LOOP DIURETICS
b4...		POTASSIUM SPARING DIURETICS
B-BLOCKER
Asthma Diagnosis? Current Timeout value (months): 0
21262		Asthma resolved
H3300	Read only	Extrinsic asthma without status asthmaticus
H3300	Read only	Hay fever with asthma
H3301	Read only	Extrinsic asthma with status asthmaticus
H3301	Read only	Extrinsic asthma with asthma attack
H330z	Read only	Extrinsic asthma NOS
H331.	Read only	Intrinsic asthma
H331.	Read only	Late onset asthma
H3310	Read only	Intrinsic asthma without status asthmaticus
H3311	Read only	Intrinsic asthma with status asthmaticus
H3311	Read only	Intrinsic asthma with asthma attack
212G.		Asthma resolved
H331z	Read only	Intrinsic asthma NOS
H332.	Read only	Mixed asthma
H334.	Read only	Brittle asthma
H33z.	Read only	Asthma unspecified
H33z0	Read only	Status asthmaticus NOS
H33z0	Read only	Severe asthma attack
H33z2	Read only	Late-onset asthma
H33zz	Read only	Asthma NOS
H33zz	Read only	Exercise induced asthma
H33zz	Read only	Allergic asthma NEC
H33..	Read only	Asthma
H33zz	Read only	Allergic bronchitis NEC
H33..	Read only	Bronchial asthma
H330.	Read only	Extrinsic (atopic) asthma
H330.	Read only	Allergic asthma
H330.	Read only	Childhood asthma
H330.	Read only	Hay fever with asthma
H330.	Read only	Pollen asthma
bd...		BETA-ADRENOCEPTOR BLOCKERS
CALCIUM CHANNEL BLOCKER
blb..		AMLODIPINE
bl5..		DILTIAZEM HYDROCHLORIDE
bl7..		NICARDIPINE HYDROCHLORIDE
bl8..		NIFEDIPINE
blc..		FELODIPINE
ble..		LACIDIPINE
blg..		NISOLDIPINE
bla..		ISRADIPINE
blh..		LERCANIDIPINE HYDROCHLORIDE
dt1..		NIMODIPINE
bb3..		VERAPAMIL HYDROCHLORIDE
POTASSIUM CHANNEL ACTIVATORS
blf..		NICORANDIL
ALPHA BLOCKERS
bh...		ALPHA-ADRENOCEPTOR BLOCKERS
Anti-Hypertensive Therapy
Click to record if on Max Tolerated Anti-Hypertensive Current Timeout value (months): 0
8BL0.		Pt on max tol antihypert ther
FLU IMMUNISATION - Should be offered each Autumn. If declined, or no immunisation recorded (check box below), discuss benefits with patient to increase chance of acceptance at next offer. If no info regarding immunisation appears in box below, please enter whether given, declined or contraindicated.
Influenza Vaccination - record if given/declined/contra-indicated Current Timeout value (months): 12
65E..		Influenza vaccination
65E0.		First pandemic influenza vaccination
65E1.		Second pandemic influenza vaccination
9OX5.		Influenza vaccination declined
68NE.		No consent - influenza imm.
8I2F.		Influenza vaccination contraindicated
14LJ.		H/O: influenza vaccine allergy
8I6D.		Influenza vaccination not indicated
ZV14F		[V]Personal history of influenza vaccine allergy
U60K4		[X]Influenza vaccine causing adverse effects therapeutic use
ZV048	Read only	[V]Influenza vaccination
PNEUMOCOCCAL VACCINATION - Once only. If not already given (see box below), offer pneumococcal immunisation
Pneumococcal Vaccination - record if given/declined/contraindicated Current Timeout value (months): 0
68NX.		No consent pneumococcal immun.
8I2E.		Pneumococcal vaccination contraindicated
8I3Q.		Pneumococcal vaccination declined
65720		Pneumococcal vaccination given
6572.	Read only	Pneumococcal vaccination
ANXIETY & DEPRESSION
d1...		HYPNOTICS
d2...		ANXIOLYTICS
d3...		BARBITURATES/METHYPRYLONE
d5...		ANTIPSYCHOTIC DEPOT INJECTIONS
d6...		LITHIUM SALTS
dn3..		CARBAMAZEPINE
dnh..		VALPROIC ACID
d4a..		PERICYAZINE
d41..		CHLORPROMAZINE HYDROCHLORIDE
d42..		BENPERIDOL
d43..		*CHLORPROTHIXENE
d44..		DROPERIDOL [CNS]
d45..		FLUPENTIXOL [ANTIPSYCHOTIC]
d46..		FLUPHENAZINE HYDROCHLORIDE
d47..		HALOPERIDOL [ANTIPSYCHOTIC]
d48..		METHOTRIMEPRAZINE
d49..		OXYPERTINE
d4b..		PERPHENAZINE [CNS]
d4c..		PIMOZIDE
d4d..		*PROCHLORPERAZINE [ANTIPSYCH]
d4e..		PROMAZINE HYDROCHLORIDE
d4f..		SULPIRIDE
d4g..		THIORIDAZINE
d4h..		TRIFLUOPERAZINE [ANTIPSYCHOTIC
d4i..		TRIFLUPERIDOL
d4j..		ZUCLOPENTHIXOL DIHYDROCHLORIDE
d4k..		LOXAPINE SUCCINATE
d4m..		REMOXIPRIDE
d4n..		ZUCLOPENTHIXOL ACETATE
d4q..		SERTINDOLE
d4t..		AMISULPRIDE
d4l..		CLOZAPINE
d4r..		OLANZAPINE
d4s..		QUETIAPINE
d4p..		RISPERIDONE
d4u..		ZOTEPINE
d7...		TRICYCLIC ANTIDEPRESSANTS
d8...		MONOAMINE-OXIDASE INHIBITORS
d9...		COMPOUND ANTIDEPRESSANT DRUGS
da...		OTHER ANTIDEPRESSANT DRUGS
Current psychological care Current Timeout value (months): 0
6659.		Psych.treatment started
665A.		Psych.treatment stopped
Depression screening questions asked previously Current Timeout value (months): 0
6896.		Depression screening using questions
Healthy Reading Scheme - Available free in all local libraries and includes reading/self help material relevant to a range of mental health disorders. Click link for list to print out for patients
http://www.glasgowdiabetes.org/docs/KWRead.pdf Healthy Reading List
If patient is (see above) * on anti-depressants or other anti-psychotic drugs * or is under the care of a psychologist * or receiving psychological counselling DO NOT complete the HADS questionnaire and DO NOT ask the "two questions" BUT click below to ensure QOF compliance.
Patient unsuitable for depression screening Current Timeout value (months): 0
9hC0.		Excepted from depression quality indicators: Patient unsuita
If NOT "Unsuitable" (see above) for depression screening, proceed to HADS questionnaire. If patient has had screening questions previously asked in this financial year you don't need to complete again. HADS - Click link for HADS questionnaire. Use the plastic overlay to score. If patient declines HADS questionnaire, please enter a score of 99 against both anxiety and depression scores.
Click to record anxiety score Current Timeout value (months): 0
388N.		HAD scale: anxiety score
E200.	Read only	Anxiety states
Click to record depression score Current Timeout value (months): 0
388P.		HAD scale: depression score
ZV790	Read only	[V]Screening for depression
http://www.glasgowdiabetes.org/docs/HADS.pdf HADS Questionaire
If HADS anxiety or depression score entered (other than 99), please also click below to ensure QoF compliance.
Ensure QoF complaince re HADS Current Timeout value (months): 0
6896.		Depression screening using questions
If patient declines to complete the HADS questionnaire, please ask the following two questions
Qu 1: During the last month, have you often been bothered by feeling down, depressed or hopeless? Qu 2: During the last month, have you often been bothered by having little interest or pleasure in doing things?
Click below to record that the two questions have been asked
Two depression questions asked Current Timeout value (months): 0
6896.		Depression screening using questions
If declined, click below to ensure QOF compliance.
Two questions and HADS declined Current Timeout value (months): 0
9hC1.		Exc depressi qual ind: Inf dis
For patients with HADS score >11 (or if at least one of the "two questions" is positive), please consider pharmacological intervention or CBT based treatment via the following referral pathways: Refer to Primary Care Mental Health team using standard Gateway referral form. For patients with HADs scores < 11 (lower levels of stress, anxiety or depression) or if patient declines or wishes self help…
http://glasgowsteps.com/index.jsp STEPS
Healthy Reading - Available free in all local libraries and includes reading/self help material relevant to a range of mental health disorders. Click link for list to print out for patients
http://www.livinglifetothefull.co.uk/ Live Life to the Full
Please click on Health Related Behaviours if HADS score <12, and record all the information. If HADS >12, or on depression register, or on anti-depressants, consider carefully before discussing health related behaviours with your patient. Patients who are depressed are much less likely to wish to consider health related behaviour change. The only mandatory items requiring completion on the Health…
http://www.glasgowdiabetes.org/docs/KWRead.pdf Healthy Reading List
STROKE HEALTH RELATED BEHAVIOURS

## Sheet: Stroke HRB
Stroke-TIA Health Related Behaviours
Health Related Behaviours
STROKE/TIA
October 2008 (DOH-12)
The 'My Stroke book offers useful information about how patients can start to make changes. Please make sure your patient has a "My Stroke Book" but ONLY one. Available also in large print, audio tape and CD
SMOKING
If patient is a non-smoker then please record below and go straight to weight management section. Record any current use of NRT including OTC (Use 8B2B for prescribed NRT)
Current NRT Use Current Timeout value (months): 0
8B3Y.		Over countr nicotine repl ther
8B2B.		Nicotine replacement therapy
Use current non-smoker for someone who has quit but for less then 12 months. Use ex-smoker for someone who has quit for 12 or more months Use non-smoker for those who have never smoked tobacco"
Click to record current smoking status Current Timeout value (months): 12
137R.		Current smoker
137S.		Ex smoker
1371		Non-smoker
137L.		Current non-smoker
Click next box to record more information if current smoker. Record the number of cigarettes smoked per day as an extension against appropriate code. If "Rolls own", "Pipe smoker" or "Other" use the conversion chart to find cigarette equivalence and record using extension. Use Tobacco NOS if not known.
http://www.glasgowdiabetes.org/docs/TOBBACEQIV.pdf Tobacco Conversion Chart
Record cigarettes per day Current Timeout value (months): 0
137J.		Cigar smoker
1375	Read only	Heavy smoker - 20-39 cigs/day
1376	Read only	Very heavy smoker - 40+cigs/d
137Z.		Tobacco consumption NOS
137H.		Pipe smoker
137M.		Rolls own cigarettes
137X.		Cigarette consumption
1371	Read only	Never smoked tobacco
1372	Read only	Trivial smoker - < 1 cig/day
1373	Read only	Light smoker - 1-9 cigs/day
1374	Read only	Moderate smoker - 10-19 cigs/d
Click next box to record further information if the patient is currently an ex-smoker or current non-smoker. Only required if stopped smoking in this financial year.
More info about ex smoking habit Current Timeout value (months): 0
1371		Never smoked tobacco
137K.		Stopped smoking
1378		Ex-light smoker (1-9/day)
1379		Ex-moderate smoker (10-19/day)
1377		Ex-trivial smoker (<1/day)
137B.		Ex-very heavy smoker (40+/day)
137T.		Date ceased smoking
Click below if patient declines to have smoking information recorded.
Smoking exceptions Current Timeout value (months): 0
9hG0.		Excepted from smoking quality indicators: Patient unsuitable
9hG1.		Excepted from smoking quality indicators: Informed dissent
If Ex / Non-smoker record, move now to weight section Otherwise continue below
Does your patient wish to stop smoking? Click below to record if ready, considering or not at all.
Readiness to quit Current Timeout value (months): 0
137c.		Thinking about stop smoking
137b.		Ready to stop smoking
137d.		Not interested in stop smoking
If patient wishes to stop smoking now, offer referral to local smoking cessation adviser to discuss most appropriate intervention. These include group support, intensive 1 to 1 +/- telephone support or Smoke Free Pharmacy Service. Phone co-ordinator for appointment - click link. If patient declines above, please offer information about Smoke Free Pharmacy service (available in most pharmacies). F…
National Smokeline number is 0800 84 84 84 (12 noon to midnight) If patient does not wish to stop smoking just now please offer the "Want to stop smoking?" leaflet about hazards of smoking to encourage consideration in the future. Order through - PERL perl@ggc.scot.nhs.uk Click link for CHP smoking co-ordinators for information about local smoking cessation groups.
Click if pharmacy referral offered Current Timeout value (months): 0
9OO..	Read only	Anti-smoking monitoring admin.
8H7i.		Referral: smok cessatn advisor
http://www.glasgowdiabetes.org/docs/SMOKCONCERNPHARM.pdf Participating Pharmacies
Click if group referral offered Current Timeout value (months): 0
9OO7.	Read only	Stop smoking monitor verb.inv.
8HTK.		Referl to stop-smoking clinic
http://www.glasgowdiabetes.org/docs/CHCPSMOKCOORD.pdf Coordinator Contacts
Click if advice given Current Timeout value (months): 0
8CAL.		Smoking cessation advice
6791	Read only	Health ed. - smoking
Click if referral Accepted/Declined Current Timeout value (months): 0
9OO1.		Attends stop smoking monitor.
9OO2.		Refuses stop smoking monitor
WEIGHT MANAGEMENT
Ischaemic Heart Disease-Clinical Assessment-Height / Weight / BMI Current Timeout value (months): 12
2291	Read only	O/E-height > 20% below average	UNITS: cm
2292	Read only	O/E - height 10-20% < average	UNITS: cm
2293	Read only	O/E -height within 10% average	UNITS: cm
2294	Read only	O/E-height 10-20% over average	UNITS: cm
2295	Read only	O/E -height > 20% over average	UNITS: cm
2296	Read only	O/E - loss of height	UNITS: cm
229..		O/E - height	UNITS: cm
22A1.	Read only	O/E - weight > 20% below ideal	UNITS: kg
22A2.	Read only	O/E -weight 10-20% below ideal	UNITS: kg
22A4.	Read only	O/E - weight 10-20% over ideal	UNITS: kg
22A5.	Read only	O/E - weight > 20% over ideal	UNITS: kg
22A..		O/E - weight	UNITS: kg
22K1.	Read only	Body Mass Index normal K/M2	UNITS: kg/m2
22K3.	Read only	Body Mass Index low K/M2	UNITS: kg/m2
22K4.	Read only	BMI 25-29 - overweight	UNITS: kg/m2
22K5.	Read only	Body mass index 30+ - obesity	UNITS: kg/m2
22K2.		Body Mass Index high K/M2	UNITS: kg/m2
22K..		Body Mass Index	UNITS: kg/m2
On discharge from hospital was the patient advised re weight management? Use R0348 if problem is 'Underweight'.
Click if patient advised re weight management Current Timeout value (months): 0
R0348		[D]Underweight
8CA40		Pt advised re wt reducing diet
67I9.	Read only	Advice about weight
Complete boxes below if patient is under/losing weight
Click if the patient often replaces a meal with a drink Current Timeout value (months): 0
ZV4K3		[V]Inappropriate diet and eating habits
Click if difficulty chewing food Current Timeout value (months): 0
1932		Difficulty chewing
Click if patient looks thin Current Timeout value (months): 0
22A6.		O/E - Underweight
Click if patient has been losing weight without dieting Current Timeout value (months): 0
1625		Abnormal weight loss
Click if clothes feel loose Current Timeout value (months): 0
R032.		[D]Abnormal loss of weight
http://www.glasgowdiabetes.org/docs/AHPREF.pdf AHP Referral Form
If yes to any of the above or if BMI < 20 refer to Stroke AHP service - Click link for referral form
Referral to Stroke AHP Service Current Timeout value (months): 0
8HTZ.		Referral to clinic NOS
DO NOT complete this section for patients on Enteral/Parenteral Feeding or if patient is under/losing weight with one of 5 questions above positive. Go on to physical activity
Only use State of Change Scores if the patient's BMI is =>25 and no under/losing weight problems (see above).
Check BMI. 25 - 30 is overweight; >30 is obese. Aim for <25 with 0.5kg loss targets
Are you thinking of getting to your correct weight?
Click to record Weight Stage of Change Scores Current Timeout value (months): 0
66CC.		Wants to lose weight
Glasgow and Clyde Weight Management Service
If patient has a BMI >= 35kg/m� or a BMI >= 30- with co-morbidity or an additional reason for intervention please offer a referral to GCWMS - click links for referral form and information about assessment and group venues. If patient not eligible for GCWMS or declines GCWMS service offer a referral to Live Active counsellor, if patient wants support in their weight management.
Live Active Counsellor
If referring to Live Active Counsellor please consult referral criteria document (click link) and send general referral form (click link) using self addressed envelope provided and book appointment for patient using local booking line numbers. Otherwise Live Active Counsellor will contact patient on receipt of referral form. Click link for local Live Active booking number. (For patients with esta…
http://www.glasgowdiabetes.org/docs/HCCONTACT.pdf Live Active Counsellor contact details
http://www.glasgowdiabetes.org/docs/LIVACTINFO.pdf Live Active information leaflet
http://www.glasgowdiabetes.org/docs/KWLIVACTLR.pdf Live Active General Referral Form
For GCWMS use 1 for accepted, 2 for declined or 3 for unsuitable.
http://glasgowdiabetes.org/docs/GWMSREF.pdf GCWMS Referral
Click to record referral made to GWMS Current Timeout value (months): 0
8HHH.		Refer to weight managemnt prog
http://glasgowdiabetes.org/docs/GWMSTIME.pdf GCWMS Assessment & Group Venues
For Other use 1 for Accepted, 2 for Declined
Click if Other Weight Referral Offered Current Timeout value (months): 0
66CG.		Weight management programme offered
66CZ.	Read only	Obesity monitoring NOS
Click if Weight Advice given Current Timeout value (months): 0
67I9.		Advice about weight
66CZ.	Read only	Obesity monitoring NOS
66C3.	Read only	Understands reducing diet
HEALTHY EATING
Aim for 5 portions of fruit and veg per day - this can include one portion of fruit juice but don't count potatoes.
Click to record Portions of Fruit and Veg per day Current Timeout value (months): 0
1FE0.		Number of portions of fruit and vegetables daily	UNITS:
1F...	Read only	Dietary history	UNITS:
Diet Stage of Change Scores - see table below for scoring system
Are you thinking of having a healthier diet?
Click to record Diet Stage of Change Score Current Timeout value (months): 12
13AZ.		Patient initiated diet NOS
For Eat Up Food Habits Questionnaire to explore diet further - click link
http://www.glasgowdiabetes.org/docs/HEARTYEATQUEST.pdf Food Habits Questionnaire
If patient wants further support regarding healthy eating, please offer referral to the Eat Up Service completing referral form (click link). If patient declines Eat Up please consider contacting Live Active Counsellor for information about other activities/services available. To refer: Contact Eat Up Administrator on Tel: 0141 531 6819 or Fax: 0141 531 6868
http://www.glasgowdiabetes.org/docs/EATUPREFGEN.pdf Eat Up Referral Form
http://www.glasgowdiabetes.org/docs/EATUPGGC.pdf Eat Up Information (Glasgow & Clyde)
Click if diet advice given Current Timeout value (months): 0
6799		Health ed. - diet
Click if Referral to Eat Up Offered Current Timeout value (months): 0
8H76.		Refer to dietician
PHYSICAL ACTIVITY
Mobility Issues (View Only) Current Timeout value (months): 0
N097.		Difficulty in walking
8D9A.		Attendant powered wheel chair
8D92.		Self propelled wheel chair
8D95.		Wheel chair unspecified
3990		Unable to climb stairs
13C..		Mobility - social functioning
N2457		Shoulder pain
F221.		Spastic hemiplegia
F220.		Flaccid hemiplegia
3951		Needs help with dressing
3971		Needs help in toilet
1B52.		Unsteadiness present
Moderate intensity Physical Activity makes you feel warm and slightly out of breath. You should still be able to talk without being too breathless. Aim to accumulate 30 minutes or more of moderate physical intensity physical activity over the course of most days of the week.
How many days per week do you manage 30 minutes of moderate physical exercise?
Days per week that 30 mins is achieved Current Timeout value (months): 0
138..		Exercise grading
PHYSICAL ACTIVITY STATE OF CHANGE SCORES
Are you thinking of becoming more active ?
Physical Activity Stage of Change Scores Current Timeout value (months): 0
138Z.		Exercise grading NOS
If patient answers 2, 3 or 4 offer referral
PHYSICAL ACTIVITY REFERRAL
http://www.glasgowdiabetes.org/docs/HCCONTACT.pdf Live Active Counsellor contact details
Patients attending main stream exercise facilities or having exercise referrals made need to be able to change clothing, go to the toilet and take part in activities independently. If patient wants further support to become more active offer referral to Live Active Referral Scheme. Please consult referral criteria document (click link). Complete and send general Live Active referral form- (click …
http://www.glasgowdiabetes.org/docs/KWLIVACTINFO.pdf Live Active information leaflet
http://www.glasgowdiabetes.org/docs/KWLIVACTLR.pdf Live Active Referral Form - General
http://www.glasgowdiabetes.org/docs/KWLIVACTHR.pdf Live Active Referral Form - Patients with Heart Disease
http://www.glasgowdiabetes.org/docs/KWLIVACTLRCRITERIA.pdf Live Active Referral Criteria
(For patients with established heart disease refer to CHD template for referral details.) If patient declines referral provide information on local authority leisure contacts. Click link for local authority leisure centre information. All local activities for your area will also be available through the Live Active Counsellor.
http://www.glasgowdiabetes.org/docs/LEISURECONTACT.pdf Local Leisure Contact Information
http://www.glasgowdiabetes.org/docs/GCVSSPORTS.pdf GCVS activities and contact Information
Click link for your local Live Active Counsellor contact details
If functional or cognitive impairment make mainstream exercise activity difficult or impossible offer contact with GCVS - click link to print information for patient
Click if referral to GP Exercise Scheme offered Current Timeout value (months): 0
8BAH.		Exercise on prescription
Click if GCVS Advice given Current Timeout value (months): 0
8GC..		Voluntary social agency
Click if Physical Activity Advice given Current Timeout value (months): 0
6798		Health ed. - exercise
ALCOHOL
Current Alcohol Units per week Current Timeout value (months): 0
136..		Alcohol consumption
136V.		Alcohol units per week
Click to record further information about alcohol intake/review previous intake
Further Information re Alcohol intake Current Timeout value (months): 0
1282		FH: Alcoholism
E2500		Nondependent alcohol abuse, unspecified
E2501		Nondependent alcohol abuse, continuous
E2502		Nondependent alcohol abuse, episodic
E250z		Nondependent alcohol abuse NOS
Eu101		[X]Mental and behav dis due to use of alcohol: harmful use
R103.		[D]Alcohol blood level excessive
1362		Trivial drinker - <1u/day
1363		Light drinker - 1-2u/day
1364		Moderate drinker - 3-6u/day
1365		Heavy drinker - 7-9u/day
1367		Stopped drinking alcohol
1366		Very heavy drinker - >9u/day
136A.		Ex-trivial drinker (<1u/day)
136B.		Ex-light drinker - (1-2u/day)
136C.		Ex-moderate drinker - (3-6u/d)
136D.		Ex-heavy drinker - (7-9u/day)
136E.		Ex-very heavy drinker-(>9u/d)
136F.		Spirit drinker
136G.		Beer drinker
136H.		Drinks beer and spirits
136J.		Social drinker
1369		Suspect alcohol abuse - denied
136M.		Current non drinker
136N.		Light drinker
136O.		Moderate drinker
136P.		Heavy drinker
136Q.		Very heavy drinker
E231.		Chronic alcoholism
9NN2.		Under care of community alcohol team
1361		Teetotaller
136K.		Alcohol intake above recommended sensible limits
136L.		Alcohol intake within recommended sensible limits
1462		H/O: alcoholism
E231.		Chronic alcoholism
E2312		Episodic chronic alcoholism
E250.		Nondependent alcohol abuse
Recommended healthy upper limits for alcohol: Women - 3 units per day and maximum weekly consumption of 14 units Men - 4 units per day and maximum weekly consumption of 21 units. Binge drinking (which increases CHD risk) is defined as drinking more than twice the recommended daily benchmark on a person�s heaviest drinking day (more than 8 units for men and more than 6 units for women).
Use the FAST questionnaire to define hazardous drinking unless currently a non-drinker - Click link. Offer first page to client to complete - second page indicates scoring. Enter score as an extension. Use 8IA7 if patient declines.
http://www.glasgowdiabetes.org/docs/FASTQUEST.pdf Fast Questionnaire
Current Timeout value (months): 0
8IA7.		Alcohol cons screen test decld
388u.		Fast alcohol screening test
If FAST Score is 3 or more, indicates hazardous drinking
Click if binge drinking Current Timeout value (months): 0
136R.		Binge drinker
E2502	Read only	Alcohol abuse - episodic
ALCOHOL Stage of Change Scores Not required if teetotal or stopped drinking
Are you thinking of drinking less?
Alcohol Stage of Change Scores Current Timeout value (months): 0
136Z.		Alcohol consumption NOS
ALCOHOL REFERRAL
Services for those who wish to address alcohol problems and who are sober enough to make informed decisions and be appropriate to participate in counselling and support Glasgow Council on Alcohol - 0141 353 1800 CATs provide crisis intervention, detox and other medical interventions. Patients referred to them will be sober only rarely.
Useful Numbers for referral - Glasgow Council on Alcohol - 0141 353 1800
Dumbarton Area Council on Alcohol - 01389 734690
Greater Easterhouse Alcohol Awareness Project - 0141 773 1222
Click if Alcohol Advice given Current Timeout value (months): 0
6792		Health ed. - alcohol
Referred to alcohol service Current Timeout value (months): 0
8H7p.		Referral to community alcohol team
CDM STROKE / TIA TEMPLATE

## Sheet: Stroke Codes
Template	Data Item	Read code	Description
CDM - Stroke	Ethnicity	9S11.	White Irish
CDM - Stroke	Ethnicity	9SG..	Other black ethnic group
CDM - Stroke	Ethnicity	9SD..	Ethnic group - patient refused
CDM - Stroke	Ethnicity	9SH..	Other Asian ethnic group
CDM - Stroke	Ethnicity	9SJ..	Other ethnic group
CDM - Stroke	Ethnicity	9S1..	White
CDM - Stroke	Ethnicity	9S10.	White British
CDM - Stroke	Ethnicity	9S2..	Black Caribbean
CDM - Stroke	Ethnicity	9S4..	Black, other, non-mixed origin
CDM - Stroke	Ethnicity	9S41.	Black British
CDM - Stroke	Ethnicity	9S43.	Black N African/Arab/Iranian
CDM - Stroke	Ethnicity	9S12.	Other white ethnic group
CDM - Stroke	Ethnicity	9S44.	Black - other African country
CDM - Stroke	Ethnicity	9S45.	Black E Afric Asia/Indo-Caribb
CDM - Stroke	Ethnicity	9S46.	Black Indian sub-continent
CDM - Stroke	Ethnicity	9S47.	Black - other Asian
CDM - Stroke	Ethnicity	9S48.	Black Black - other
CDM - Stroke	Ethnicity	9S5..	Black - other, mixed
CDM - Stroke	Ethnicity	9S51.	Other Black - Black/White orig
CDM - Stroke	Ethnicity	9S52.	Other Black - Black/Asian orig
CDM - Stroke	Ethnicity	9SA..	Other ethnic non-mixed (NMO)
CDM - Stroke	Ethnicity	9SA1.	Brit. ethnic minor. spec.(NMO)
CDM - Stroke	Ethnicity	9S13.	White Scottish
CDM - Stroke	Ethnicity	9SA2.	Brit. ethnic minor. unsp (NMO)
CDM - Stroke	Ethnicity	9SA3.	Caribbean I./W.I./Guyana (NMO)
CDM - Stroke	Ethnicity	9SA4.	N African Arab/Iranian (NMO)
CDM - Stroke	Ethnicity	9SA5.	Other African countries (NMO)
CDM - Stroke	Ethnicity	9SA6.	E Afric Asian/Indo-Carib (NMO)
CDM - Stroke	Ethnicity	9SA7.	Indian sub-continent (NMO)
CDM - Stroke	Ethnicity	9SA8.	Other Asian (NMO)
CDM - Stroke	Ethnicity	9SA9.	Irish (NMO)
CDM - Stroke	Ethnicity	9SAA.	Greek/Greek Cypriot (NMO)
CDM - Stroke	Ethnicity	9SAB.	Turkish/Turkish Cypriot (NMO)
CDM - Stroke	Ethnicity	9S14.	Other white British ethnic grp
CDM - Stroke	Ethnicity	9SAC.	Other European (NMO)
CDM - Stroke	Ethnicity	9SAD.	Other ethnic NEC (NMO)
CDM - Stroke	Ethnicity	9SB..	Other ethnic, mixed origin
CDM - Stroke	Ethnicity	9SB1.	Other ethnic, Black/White orig
CDM - Stroke	Ethnicity	9SB2.	Other ethnic, Asian/White orig
CDM - Stroke	Ethnicity	9SB3.	Other ethnic, mixed white orig
CDM - Stroke	Ethnicity	9SB4.	Other ethnic, other mixed orig
CDM - Stroke	Ethnicity	9SB5.	Black Caribbean and White
CDM - Stroke	Ethnicity	9SB6.	Black African and White
CDM - Stroke	Ethnicity	9SC..	Vietnamese
CDM - Stroke	Ethnicity	9S6..	Indian
CDM - Stroke	Ethnicity	9SD..	Ethnic group - patient refused
CDM - Stroke	Ethnicity	9SE..	Ethnic group not recorded
CDM - Stroke	Ethnicity	9SI..	Irish traveller
CDM - Stroke	Ethnicity	9SZ..	Ethnic groups (census) NOS
CDM - Stroke	Ethnicity	9S7..	Pakistani
CDM - Stroke	Ethnicity	9S8..	Bangladeshi
CDM - Stroke	Ethnicity	9S9..	Chinese
CDM - Stroke	Ethnicity	9SB..	Other ethnic, mixed origin
CDM - Stroke	Language Interpreter Needed?	9NU0.	Interpreter needed
CDM - Stroke	Language Interpreter Needed?	9NU1.	Interpreter not needed
CDM - Stroke	Preferred oral language if not English	13l0.	Main spoken language Arabic
CDM - Stroke	Preferred oral language if not English	13lE.	Main spoken language Punjabi
CDM - Stroke	Preferred oral language if not English	13lF.	Main spoken language Russian
CDM - Stroke	Preferred oral language if not English	13lG.	Main spoken language Somali
CDM - Stroke	Preferred oral language if not English	13lH.	Main spoken language Spanish
CDM - Stroke	Preferred oral language if not English	13lI.	Main spoken language Swahili
CDM - Stroke	Preferred oral language if not English	13lL.	Main spoken language Urdu
CDM - Stroke	Preferred oral language if not English	13lS.	Main spoken language Albanian
CDM - Stroke	Preferred oral language if not English	13lO.	Main spoken language Farsi
CDM - Stroke	Preferred oral language if not English	13lR.	Main spoken language German
CDM - Stroke	Preferred oral language if not English	13lV.	Main spoken language Greek
CDM - Stroke	Preferred oral language if not English	13l1.	Main spoken language Bengali
CDM - Stroke	Preferred oral language if not English	13lQ.	Main spoken language Italian
CDM - Stroke	Preferred oral language if not English	13lW.	Main spoken language Japanese
CDM - Stroke	Preferred oral language if not English	13lX.	Main spoken language Korean
CDM - Stroke	Preferred oral language if not English	13lN.	Main spoken language Kurdish
CDM - Stroke	Preferred oral language if not English	13lY.	Main spoken language Lithuanian
CDM - Stroke	Preferred oral language if not English	13lZ.	Main spoken language Turkish
CDM - Stroke	Preferred oral language if not English	13la.	Main spoken language Ukrainian
CDM - Stroke	Preferred oral language if not English	13lb.	Main spoken language Vietnamese
CDM - Stroke	Preferred oral language if not English	13ZG.	Language not given - patient refused
CDM - Stroke	Preferred oral language if not English	13l6.	Main spoken language Gujerati
CDM - Stroke	Preferred oral language if not English	13l2.	Main spoken language Cantonese
CDM - Stroke	Preferred oral language if not English	13lT.	Main spoken language Croatian
CDM - Stroke	Preferred oral language if not English	9T3..	Yemeni
CDM - Stroke	Preferred oral language if not English	13lK.	Main spoken language Tamil
CDM - Stroke	Preferred oral language if not English	13l3.	Main spoken language Czech
CDM - Stroke	Preferred oral language if not English	13l5.	Main spoken language French
CDM - Stroke	Preferred oral language if not English	13l8.	Main spoken language Hindi
CDM - Stroke	Preferred oral language if not English	13lB.	Main spoken language Mandarin
CDM - Stroke	Preferred oral language if not English	13lC.	Main spoken language Polish
CDM - Stroke	Preferred oral language if not English	13lD.	Main spoken language Portugues
CDM - Stroke	History of deafness	2BL3.	O/E - significantly deaf
CDM - Stroke	History of deafness	2BL4.	O/E - very deaf
CDM - Stroke	History of deafness	2BL5.	O/E - completely deaf
CDM - Stroke	History of deafness	F59z.	Deafness NOS
CDM - Stroke	Click if requires sign interpreter	13ZM.	Using British sign language
CDM - Stroke	Click if requires sign interpreter	9NUw.	Interpreter needed - British Sign Language
CDM - Stroke	Click if requires sign interpreter	9NUx.	Interpreter needed - Makaton Sign Language
CDM - Stroke	Click to record if patient is blind or partially blind	6688.	Registered partially blind
CDM - Stroke	Click to record if patient is blind or partially blind	6689.	Registered blind
CDM - Stroke	Click to record if patient is blind or partially blind	F485.	Colour vision deficiency
CDM - Stroke	Click to record if patient is blind or partially blind	F486.	Night blindness
CDM - Stroke	Click to record if patient is blind or partially blind	F49..	Blindness and low vision
CDM - Stroke	Click if Communication Partner required	2B42.	O/E - motor aphasia
CDM - Stroke	Click if Communication Partner required	2B43.	O/E - sensory aphasia
CDM - Stroke	Click if Communication Partner required	2B48.	O/E - dysarthria
CDM - Stroke	Housebound or Long term NHS Care	13CA.	Housebound
CDM - Stroke	Housebound or Long term NHS Care	13F61	Lives in a nursing home
CDM - Stroke	Housebound or Long term NHS Care	13F81	Long stay hospital inpatient
CDM - Stroke	Housebound or Long term NHS Care	13C6.	Bed-ridden
CDM - Stroke	Patient Declined/DNA/ Unsuitable	9h21.	Excepted from stroke quality indicators: Patient unsuitable
CDM - Stroke	Patient Declined/DNA/ Unsuitable	9h22.	Excepted from stroke quality indicators: Informed dissent
CDM - Stroke	Patient Declined/DNA/ Unsuitable	9N4X.	DNA - Did not attend stroke clinic
CDM - Stroke	Patient Declined/DNA/ Unsuitable	ZQ091	CALM - Stroke & TIA 1st Letter Sent
CDM - Stroke	Patient Declined/DNA/ Unsuitable	ZQ092	CALM - Stroke & TIA 2nd Letter Sent
CDM - Stroke	Patient Declined/DNA/ Unsuitable	ZQ093	CALM - Stroke & TIA 3rd Letter Sent
CDM - Stroke	Patient Declined/DNA/ Unsuitable	ZQ099	CALM - Stroke & TIA Excluded No Response to Letters
CDM - Stroke	Other reason / illness that makes assesment inappropriate	1Z0..	Terminal illness
CDM - Stroke	Other reason / illness that makes assesment inappropriate	1P50.	Violent acts towards others
CDM - Stroke	Other reason / illness that makes assesment inappropriate	1P51.	Physically abusive behaviour
CDM - Stroke	Other reason / illness that makes assesment inappropriate	1P52.	Verbally abusive behaviour
CDM - Stroke	Other reason / illness that makes assesment inappropriate	9132.	Patient has gone abroad
CDM - Stroke	Other reason / illness that makes assesment inappropriate	13HQ.	In prison
CDM - Stroke	Other reason / illness that makes assesment inappropriate	E0010	Uncomplicated presenile dementia
CDM - Stroke	Other reason / illness that makes assesment inappropriate	E0011	Presenile dementia with delirium
CDM - Stroke	Other reason / illness that makes assesment inappropriate	E0012	Presenile dementia with paranoia
CDM - Stroke	Other reason / illness that makes assesment inappropriate	E0013	Presenile dementia with depression
CDM - Stroke	Other reason / illness that makes assesment inappropriate	E001z	Presenile dementia NOS
CDM - Stroke	Other reason / illness that makes assesment inappropriate	E000.	Uncomplicated senile dementia
CDM - Stroke	Other reason / illness that makes assesment inappropriate	E002.	Senile dementia with depressive or paranoid features
CDM - Stroke	Other reason / illness that makes assesment inappropriate	E0020	Senile dementia with paranoia
CDM - Stroke	Other reason / illness that makes assesment inappropriate	E0021	Senile dementia with depression
CDM - Stroke	Other reason / illness that makes assesment inappropriate	E002z	Senile dementia with depressive or paranoid features NOS
CDM - Stroke	Other reason / illness that makes assesment inappropriate	E003.	Senile dementia with delirium
CDM - Stroke	Other reason / illness that makes assesment inappropriate	E0040	Uncomplicated arteriosclerotic dementia
CDM - Stroke	Other reason / illness that makes assesment inappropriate	E0041	Arteriosclerotic dementia with delirium
CDM - Stroke	Other reason / illness that makes assesment inappropriate	E0042	Arteriosclerotic dementia with paranoia
CDM - Stroke	Other reason / illness that makes assesment inappropriate	E0043	Arteriosclerotic dementia with depression
CDM - Stroke	Other reason / illness that makes assesment inappropriate	E004z	Arteriosclerotic dementia NOS
CDM - Stroke	Other reason / illness that makes assesment inappropriate	E001.	Presenile dementia
CDM - Stroke	Other reason / illness that makes assesment inappropriate	3A...	Disability assessment - mental
CDM - Stroke	Other reason / illness that makes assesment inappropriate	13Io.	Has guardn apt Ad In Act 2000
CDM - Stroke	Other reason / illness that makes assesment inappropriate	1281.	FH: Senile dementia
CDM - Stroke	Other reason / illness that makes assesment inappropriate	1461.	H/O: dementia
CDM - Stroke	Other reason / illness that makes assesment inappropriate	E004.	Multi infarct dementia
CDM - Stroke	Other reason / illness that makes assesment inappropriate	E012.	Other alcoholic dementia
CDM - Stroke	Other reason / illness that makes assesment inappropriate	E02y1	Drug-induced dementia
CDM - Stroke	Other reason / illness that makes assesment inappropriate	E0120	Chronic alcoholic brain syndrome
CDM - Stroke	Diagnoses	G61..	Intracerebral haemorrhage
CDM - Stroke	Diagnoses	G666.	Pure sensory lacunar syndrome
CDM - Stroke	Diagnoses	G665.	Pure motor lacunar syndrome
CDM - Stroke	Diagnoses	G664.	Cerebellar stroke syndrome
CDM - Stroke	Diagnoses	G663.	Brain stem stroke syndrome
CDM - Stroke	Diagnoses	G66..	Stroke/CVA unspecified
CDM - Stroke	Diagnoses	G65zz	Transient cerebral ischaem.NOS
CDM - Stroke	Diagnoses	G65z1	Intermittent CVA
CDM - Stroke	Diagnoses	G65z.	Transient cerebral ischaem.NOS
CDM - Stroke	Diagnoses	G65y.	Other transient cerebral isch.
CDM - Stroke	Diagnoses	G655.	Transient global amnesia
CDM - Stroke	Diagnoses	G64..	CVA - cerebral artery occlusion
CDM - Stroke	Diagnoses	G65..	Transient cerebral ischaemia
CDM - Stroke	Diagnoses	G64z3	Right sided cerebral infarct
CDM - Stroke	Diagnoses	G64z2	Left sided cerebral infarction
CDM - Stroke	Diagnoses	G64z1	Wallenberg syndrome
CDM - Stroke	Diagnoses	G64z.	Cerebral infarction NOS
CDM - Stroke	Diagnoses	G6410	Cerebr infct/embol/cerebrl art
CDM - Stroke	Diagnoses	G641.	Cerebral embolism
CDM - Stroke	Diagnoses	G6400	Cerebr infct/throm/cerebrl art
CDM - Stroke	Diagnoses	G640.	Cerebral thrombosis
CDM - Stroke	Diagnoses	G64..	Cerebral arterial occlusion
CDM - Stroke	Diagnoses	G66..	Stroke unspecified
CDM - Stroke	Diagnoses	G63y1	Cerebr infct/embol/precere art
CDM - Stroke	Diagnoses	G63y0	Cerebr infct/throm/precere art
CDM - Stroke	Diagnoses	G61z.	Intracerebral haemorrhage NOS
CDM - Stroke	Diagnoses	G61X1	Right side intracer haem unsp
CDM - Stroke	Diagnoses	G61X0	Left side intracereb haem unsp
CDM - Stroke	Diagnoses	G61X.	Intracer haem hemisph, unsp
CDM - Stroke	Diagnoses	G618.	Intracerebrl haem,multip local
CDM - Stroke	Diagnoses	G616.	External capsule haemorrhage
CDM - Stroke	Diagnoses	G615.	Bulbar haemorrhage
CDM - Stroke	Diagnoses	G614.	Pontine haemorrhage
CDM - Stroke	Diagnoses	G65zz	Transient cerebral ischaemia NOS
CDM - Stroke	Diagnoses	G613.	Cerebellar haemorrhage
CDM - Stroke	Diagnoses	G612.	Basal nucleus haemorrhage
CDM - Stroke	Diagnoses	G611.	Internal capsule haemorrhage
CDM - Stroke	Diagnoses	G610.	Cortical haemorrhage
CDM - Stroke	Diagnoses	G650.	Basilar artery syndrome
CDM - Stroke	Diagnoses	G651.	Vertebral artery syndrome
CDM - Stroke	Diagnoses	G6510	Vertebro-basilar artery syndrome
CDM - Stroke	Diagnoses	G652.	Subclavian steal syndrome
CDM - Stroke	Diagnoses	G653.	Carotid artery syndrome hemispheric
CDM - Stroke	Diagnoses	G654.	Multiple and bilateral precerebral artery syndromes
CDM - Stroke	Diagnoses	F4231	Central retinal artery occlus.
CDM - Stroke	Diagnoses	G656.	Vertebrobasilar insufficiency
CDM - Stroke	Diagnoses	G65z0	Impending cerebral ischaemia
CDM - Stroke	Diagnoses	G660.	Middle cerebral artery syndrome
CDM - Stroke	Diagnoses	G661.	Anterior cerebral artery syndrome
CDM - Stroke	Diagnoses	G662.	Posterior cerebral artery syndrome
CDM - Stroke	Diagnoses	G6W..	Cereb infarct due unsp occlus/stenos precerebr arteries
CDM - Stroke	Diagnoses	G6X..	Cerebrl infarctn due/unspcf occlusn or sten/cerebrl artrs
CDM - Stroke	Diagnoses	F4236	Amaurosis fugax
CDM - Stroke	Diagnoses	Gyu62	[X]Other intracerebral haemorrhage
CDM - Stroke	Diagnoses	Gyu63	[X]Cerebrl infarctn due/unspcf occlusn or sten/cerebrl artrs
CDM - Stroke	Diagnoses	G670.	Cerebral atherosclerosis
CDM - Stroke	Diagnoses	Gyu64	[X]Other cerebral infarction
CDM - Stroke	Diagnoses	Gyu65	[X]Occlusion and stenosis of other precerebral arteries
CDM - Stroke	Diagnoses	Gyu66	[X]Occlusion and stenosis of other cerebral arteries
CDM - Stroke	Diagnoses	Gyu6F	[X]Intracerebral haemorrhage in hemisphere, unspecified
CDM - Stroke	Diagnoses	Gyu6G	[X]Cereb infarct due unsp occlus/stenos precerebr arteries
CDM - Stroke	Diagnoses	G67..	Other cerebrovascular disease
CDM - Stroke	Diagnoses	G668.	Right sided CVA
CDM - Stroke	Diagnoses	G667.	Left sided CVA
CDM - Stroke	Click if had Carotid Endarterectomy	7A204	Endarterectomy carotid art NEC
CDM - Stroke	Click if seizure since discharge or last visit	R003z	[D]Convulsion NOS
CDM - Stroke	Enter results of CT Scan	8HQ4.	Refer for CAT scanning
CDM - Stroke	Enter results of CT Scan	56F0.	CT scan brain declined
CDM - Stroke	Enter results of CT Scan	5675.	CAT scan - brain
CDM - Stroke	Enter results of CT Scan	5671.	CAT scan requested
CDM - Stroke	Enter results of CT Scan	5673.	CAT scan abnormal
CDM - Stroke	Enter results of CT Scan	5672.	CAT scan normal
CDM - Stroke	Enter results of CT Scan	567C.	CAT scan brain - abnormal
CDM - Stroke	Enter results of CT Scan	5C00.	CT scan brain - normal
CDM - Stroke	Enter results of MRI	8HQ3.	Refer for NMR scanning
CDM - Stroke	Enter results of MRI	5695.	Magnetic resonance imaging scan declined
CDM - Stroke	Enter results of MRI	569..	NMR Scan
CDM - Stroke	Enter results of MRI	5691.	Nuclear magn.reson.requested
CDM - Stroke	Enter results of MRI	569F.	Magnetic resonance imaging of brain normal
CDM - Stroke	Enter results of MRI	5692.	Nuclear magn reson normal
CDM - Stroke	Enter results of MRI	5693.	Nuclear magn.reson. abnormal
CDM - Stroke	Enter results of MRI	5694.	MRI brain - abnormal
CDM - Stroke	Enter results of MRI	569F.	MRI brain normal
CDM - Stroke	Carotid Doppler	56F2.	Carotid artery doppler declined
CDM - Stroke	Carotid Doppler	585Q.	Carotid artery dopplr assessmt
CDM - Stroke	Carotid Doppler	585..	Other diagnostic ultrasound
CDM - Stroke	More information re Carotid Doppler	58580	Doppler studies normal
CDM - Stroke	More information re Carotid Doppler	58581	Doppler studies abnormal
CDM - Stroke	Carotid Artery Stenosis % (worst side) (Doppler result)	G634.	Carotid artery stenosis
CDM - Stroke	Echocardiogram	5853.	U-S heart scan
CDM - Stroke	Echocardiogram	58530	Echocardiogram normal
CDM - Stroke	Echocardiogram	58531	Echocardiogram abnormal
CDM - Stroke	Echocardiogram	56F1.	Echocardiogram declined
CDM - Stroke	Echocardiogram	8HQ7.	Referral for echocardiography
CDM - Stroke	Echocardiogram	5853z	U-S heart scan NOS
CDM - Stroke	Record Pulse Rate	242Z.	O/E - pulse rate NOS
CDM - Stroke	Pulse Regular/Irregular	2431.	O/E - regular pulse
CDM - Stroke	Pulse Regular/Irregular	243..	O/E - irregular pulse
CDM - Stroke	Click if Atrial Fibrillation (AF)	3272.	ECG: atrial fibrillation
CDM - Stroke	Click if Atrial Fibrillation (AF)	G573.	Atrial fibrillation and flutter
CDM - Stroke	Click if Atrial Fibrillation (AF)	G5730	Atrial fibrillation
CDM - Stroke	Click if Atrial Fibrillation (AF)	G5731	Atrial flutter
CDM - Stroke	Click if Atrial Fibrillation (AF)	G5732	Paroxysmal atrial fibrillation
CDM - Stroke	Click if Atrial Fibrillation (AF)	G5733	Non-rheumatic atrial fibrillation
CDM - Stroke	Click if Atrial Fibrillation (AF)	G573z	Atrial fibrillation and flutter NOS
CDM - Stroke	Hypertensive Disease	G20z.	Hypertension NOS
CDM - Stroke	Hypertensive Disease	G2410	Second.benign renovasc.hypert.
CDM - Stroke	Hypertensive Disease	G241.	Secondary benign hypertension
CDM - Stroke	Hypertensive Disease	G240z	Secondary malign.hypertens.NOS
CDM - Stroke	Hypertensive Disease	G2...	Hypertensive disease
CDM - Stroke	Hypertensive Disease	G20..	Essential hypertension
CDM - Stroke	Hypertensive Disease	G200.	Malignant essential hypertension
CDM - Stroke	Hypertensive Disease	G201.	Benign essential hypertension
CDM - Stroke	Hypertensive Disease	G202.	Systolic hypertension
CDM - Stroke	Hypertensive Disease	G2z..	Hypertensive disease NOS
CDM - Stroke	Hypertensive Disease	G24..	Secondary hypertension
CDM - Stroke	Hypertensive Disease	G2y..	Hypertensive disease OS
CDM - Stroke	Hypertensive Disease	G24zz	Secondary hypertension NOS
CDM - Stroke	Hypertensive Disease	G24z1	Hypertension secondary to drug
CDM - Stroke	Hypertensive Disease	G24z0	Secondary renovasc.hypert. NOS
CDM - Stroke	Hypertensive Disease	G24z.	Secondary hypertension NOS
CDM - Stroke	Hypertensive Disease	G244.	Hypertens 2ndry endocrin disor
CDM - Stroke	Hypertensive Disease	G241z	Secondary benign hypertens.NOS
CDM - Stroke	Ischaemic Heart Disease-Clinical Assessment-Blood Pressure	2464.	O/E - BP reading normal
CDM - Stroke	Ischaemic Heart Disease-Clinical Assessment-Blood Pressure	2461.	O/E - BP reading very low
CDM - Stroke	Ischaemic Heart Disease-Clinical Assessment-Blood Pressure	2462.	O/E - BP reading low
CDM - Stroke	Ischaemic Heart Disease-Clinical Assessment-Blood Pressure	2463.	O/E - BP borderline low
CDM - Stroke	Ischaemic Heart Disease-Clinical Assessment-Blood Pressure	2465.	O/E - BP borderline raised
CDM - Stroke	Ischaemic Heart Disease-Clinical Assessment-Blood Pressure	2466.	O/E - BP reading raised
CDM - Stroke	Ischaemic Heart Disease-Clinical Assessment-Blood Pressure	2467.	O/E - BP reading very high
CDM - Stroke	Ischaemic Heart Disease-Clinical Assessment-Blood Pressure	R1y2.	[D]Raised blood pressure reading
CDM - Stroke	Ischaemic Heart Disease-Clinical Assessment-Blood Pressure	R1y3.	[D]Low blood pressure reading
CDM - Stroke	Ischaemic Heart Disease-Clinical Assessment-Blood Pressure	662B.	O/E - initial high BP
CDM - Stroke	Ischaemic Heart Disease-Clinical Assessment-Blood Pressure	662L.	24 hr blood pressure monitoring
CDM - Stroke	Ischaemic Heart Disease-Clinical Assessment-Blood Pressure	246..	O/E - blood pressure reading
CDM - Stroke	Ischaemic Heart Disease-Clinical Assessment-Blood Pressure	2468.	O/E - BP reading:postural drop
CDM - Stroke	Ischaemic Heart Disease-Clinical Assessment-Blood Pressure	246B.	O/E - BP stable
CDM - Stroke	Ischaemic Heart Disease-Clinical Assessment-Blood Pressure	246C.	Lying blood pressure reading
CDM - Stroke	Ischaemic Heart Disease-Clinical Assessment-Blood Pressure	246D.	Standing blood pressure reading
CDM - Stroke	Ischaemic Heart Disease-Clinical Assessment-Blood Pressure	246E.	Sitting blood pressure reading
CDM - Stroke	Ischaemic Heart Disease-Clinical Assessment-Blood Pressure	246F.	O/E - blood pressure decreased
CDM - Stroke	Ischaemic Heart Disease-Clinical Assessment-Blood Pressure	246G.	O/E - BP labile
CDM - Stroke	Ischaemic Heart Disease-Clinical Assessment-Blood Pressure	246J.	O/E - BP reading: no postural drop
CDM - Stroke	Ischaemic Heart Disease-Clinical Assessment-Blood Pressure	246Z.	O/E-blood pressure reading NOS
CDM - Stroke	Ischaemic Heart Disease-Clinical Assessment-Blood Pressure	2469.	O/E - Systolic BP reading
CDM - Stroke	Ischaemic Heart Disease-Clinical Assessment-Blood Pressure	246A.	O/E - Diastolic BP reading
CDM - Stroke	Ischaemic Heart Disease-Clinical Assessment-Blood Pressure	2469.	O/E - Systolic BP reading
CDM - Stroke	Ischaemic Heart Disease-Clinical Assessment-Blood Pressure	246A.	O/E - Diastolic BP reading
CDM - Stroke	BP Exception Coding	8I3Y.	Blood pressure procedure refused
CDM - Stroke	Diagnosed Diabetic?	C10E.	Type 1 diabetes mellitus
CDM - Stroke	Diagnosed Diabetic?	C1091	Non-insulin-dependent diabetes mellitus with ophthalm comps
CDM - Stroke	Diagnosed Diabetic?	C1092	Non-insulin-dependent diabetes mellitus with neuro comps
CDM - Stroke	Diagnosed Diabetic?	C1093	Non-insulin-dependent diabetes mellitus with multiple comps
CDM - Stroke	Diagnosed Diabetic?	C1094	Non-insulin dependent diabetes mellitus with ulcer
CDM - Stroke	Diagnosed Diabetic?	C1095	Non-insulin dependent diabetes mellitus with gangrene
CDM - Stroke	Diagnosed Diabetic?	C1096	Non-insulin-dependent diabetes mellitus with retinopathy
CDM - Stroke	Diagnosed Diabetic?	C1097	Non-insulin dependant diabetes mellitus - poor control
CDM - Stroke	Diagnosed Diabetic?	C1098	Reaven's syndrome
CDM - Stroke	Diagnosed Diabetic?	C1099	Non-insulin-dependent diabetes mellitus without complication
CDM - Stroke	Diagnosed Diabetic?	C109A	Non-insulin dependent diabetes mellitus with mononeuropathy
CDM - Stroke	Diagnosed Diabetic?	C10F.	Type 2 diabetes mellitus
CDM - Stroke	Diagnosed Diabetic?	C109B	Non-insulin dependent diabetes mellitus with polyneuropathy
CDM - Stroke	Diagnosed Diabetic?	C109C	Non-insulin dependent diabetes mellitus with nephropathy
CDM - Stroke	Diagnosed Diabetic?	C109D	Non-insulin dependent diabetes mellitus with hypoglyca coma
CDM - Stroke	Diagnosed Diabetic?	C109E	Type II diabetes mellitus with diabetic cataract
CDM - Stroke	Diagnosed Diabetic?	C109F	Type II diabetes mellitus with peripheral angiopathy
CDM - Stroke	Diagnosed Diabetic?	C1080	Insulin-dependent diabetes mellitus with renal complications
CDM - Stroke	Diagnosed Diabetic?	C1081	Insulin-dependent diabetes mellitus with ophthalmic comps
CDM - Stroke	Diagnosed Diabetic?	C1082	Insulin-dependent diabetes mellitus with neurological comps
CDM - Stroke	Diagnosed Diabetic?	C1083	Insulin dependent diabetes mellitus with multiple complicatn
CDM - Stroke	Diagnosed Diabetic?	C1084	Unstable insulin dependant diabetes mellitus
CDM - Stroke	Diagnosed Diabetic?	C109.	Non-insulin depd diabetes mell
CDM - Stroke	Diagnosed Diabetic?	C1085	Insulin dependent diabetes mellitus with ulcer
CDM - Stroke	Diagnosed Diabetic?	C1086	Insulin dependent diabetes mellitus with gangrene
CDM - Stroke	Diagnosed Diabetic?	C1087	Insulin dependent diabetes mellitus with retinopathy
CDM - Stroke	Diagnosed Diabetic?	C1088	Insulin dependant diabetes mellitus - poor control
CDM - Stroke	Diagnosed Diabetic?	C1089	Insulin dependant diabetes maturity onset
CDM - Stroke	Diagnosed Diabetic?	C108A	Insulin-dependent diabetes without complication
CDM - Stroke	Diagnosed Diabetic?	C108B	Insulin dependent diabetes mellitus with mononeuropathy
CDM - Stroke	Diagnosed Diabetic?	C108C	Insulin dependent diabetes mellitus with polyneuropathy
CDM - Stroke	Diagnosed Diabetic?	C108D	Insulin dependent diabetes mellitus with nephropathy
CDM - Stroke	Diagnosed Diabetic?	C108E	Insulin dependent diabetes mellitus with hypoglycaemic coma
CDM - Stroke	Diagnosed Diabetic?	C108.	Insulin depnd diabetes melitus
CDM - Stroke	Diagnosed Diabetic?	C108F	Type I diabetes mellitus with diabetic cataract
CDM - Stroke	Diagnosed Diabetic?	C108G	Type I diabetes mellitus with peripheral angiopathy
CDM - Stroke	Diagnosed Diabetic?	C108H	Type I diabetes mellitus with arthropathy
CDM - Stroke	Diagnosed Diabetic?	C108J	Type I diabetes mellitus with neuropathic arthropathy
CDM - Stroke	Diagnosed Diabetic?	C108y	Other specified diabetes mellitus with multiple comps
CDM - Stroke	Diagnosed Diabetic?	C108z	Unspecified diabetes mellitus with multiple complications
CDM - Stroke	Diagnosed Diabetic?	C10E0	Insulin-dependent diabetes mellitus with renal complications
CDM - Stroke	Diagnosed Diabetic?	C10E1	Insulin-dependent diabetes mellitus with ophthalmic comps
CDM - Stroke	Diagnosed Diabetic?	C10E2	Insulin-dependent diabetes mellitus with neurological comps
CDM - Stroke	Diagnosed Diabetic?	C10E3	Insulin dependent diabetes mellitus with multiple complicatn
CDM - Stroke	Diagnosed Diabetic?	C109G	Non-insulin dependent diabetes mellitus with arthropathy
CDM - Stroke	Diagnosed Diabetic?	C10E4	Unstable insulin dependent diabetes mellitus
CDM - Stroke	Diagnosed Diabetic?	C10E5	Insulin dependent diabetes mellitus with ulcer
CDM - Stroke	Diagnosed Diabetic?	C10E6	Insulin dependent diabetes mellitus with gangrene
CDM - Stroke	Diagnosed Diabetic?	C10E7	Insulin dependent diabetes mellitus with retinopathy
CDM - Stroke	Diagnosed Diabetic?	C10E8	Insulin dependent diabetes mellitus - poor control
CDM - Stroke	Diagnosed Diabetic?	C10E9	Insulin dependent diabetes maturity onset
CDM - Stroke	Diagnosed Diabetic?	C10EA	Insulin-dependent diabetes without complication
CDM - Stroke	Diagnosed Diabetic?	C10EB	Insulin dependent diabetes mellitus with mononeuropathy
CDM - Stroke	Diagnosed Diabetic?	C10EC	Insulin dependent diabetes mellitus with polyneuropathy
CDM - Stroke	Diagnosed Diabetic?	C10ED	Insulin dependent diabetes mellitus with nephropathy
CDM - Stroke	Diagnosed Diabetic?	C109H	Type II diabetes mellitus with neuropathic arthropathy
CDM - Stroke	Diagnosed Diabetic?	C10EE	Insulin dependent diabetes mellitus with hypoglycaemic coma
CDM - Stroke	Diagnosed Diabetic?	C10EF	Type I diabetes mellitus with diabetic cataract
CDM - Stroke	Diagnosed Diabetic?	C10EG	Type I diabetes mellitus with peripheral angiopathy
CDM - Stroke	Diagnosed Diabetic?	C10EH	Type I diabetes mellitus with arthropathy
CDM - Stroke	Diagnosed Diabetic?	C10EJ	Type I diabetes mellitus with neuropathic arthropathy
CDM - Stroke	Diagnosed Diabetic?	C10EK	Type 1 diabetes mellitus with persistent proteinuria
CDM - Stroke	Diagnosed Diabetic?	C10EL	Type 1 diabetes mellitus with persistent microalbuminuria
CDM - Stroke	Diagnosed Diabetic?	C10EM	Type 1 diabetes mellitus with ketoacidosis
CDM - Stroke	Diagnosed Diabetic?	C10EN	Type 1 diabetes mellitus with ketoacidotic coma
CDM - Stroke	Diagnosed Diabetic?	C10EP	Type 1 diabetes mellitus with exudative maculopathy
CDM - Stroke	Diagnosed Diabetic?	C109J	Insulin treated non-insulin dependent diabetes mellitus
CDM - Stroke	Diagnosed Diabetic?	C10EQ	Type 1 diabetes mellitus with gastroparesis
CDM - Stroke	Diagnosed Diabetic?	C10F0	Type II diabetes mellitus with renal complications
CDM - Stroke	Diagnosed Diabetic?	C10F1	Type II diabetes mellitus with ophthalmic complications
CDM - Stroke	Diagnosed Diabetic?	C10F2	Type II diabetes mellitus with neurological complications
CDM - Stroke	Diagnosed Diabetic?	C10F3	Type II diabetes mellitus with multiple complications
CDM - Stroke	Diagnosed Diabetic?	C10F4	Type II diabetes mellitus with ulcer
CDM - Stroke	Diagnosed Diabetic?	C10F5	Type II diabetes mellitus with gangrene
CDM - Stroke	Diagnosed Diabetic?	C10F6	Type II diabetes mellitus with retinopathy
CDM - Stroke	Diagnosed Diabetic?	C10F7	Type II diabetes mellitus - poor control
CDM - Stroke	Diagnosed Diabetic?	C10F8	Reaven's syndrome
CDM - Stroke	Diagnosed Diabetic?	C109K	Hyperosmolar non-ketotic state in type 2 diabetes mellitus
CDM - Stroke	Diagnosed Diabetic?	C10F9	Type 2 diabetes mellitus without complication
CDM - Stroke	Diagnosed Diabetic?	C10FA	Type II diabetes mellitus with mononeuropathy
CDM - Stroke	Diagnosed Diabetic?	C10FB	Type II diabetes mellitus with polyneuropathy
CDM - Stroke	Diagnosed Diabetic?	C10FC	Type II diabetes mellitus with nephropathy
CDM - Stroke	Diagnosed Diabetic?	C10FD	Type II diabetes mellitus with hypoglycaemic coma
CDM - Stroke	Diagnosed Diabetic?	C10FE	Type II diabetes mellitus with diabetic cataract
CDM - Stroke	Diagnosed Diabetic?	C10FF	Type II diabetes mellitus with peripheral angiopathy
CDM - Stroke	Diagnosed Diabetic?	C10FG	Type II diabetes mellitus with arthropathy
CDM - Stroke	Diagnosed Diabetic?	C10FH	Type II diabetes mellitus with neuropathic arthropathy
CDM - Stroke	Diagnosed Diabetic?	C10FJ	Insulin treated Type 2 diabetes mellitus
CDM - Stroke	Diagnosed Diabetic?	C1090	Non-insulin-dependent diabetes mellitus with renal comps
CDM - Stroke	Diagnosed Diabetic?	C10FK	Hyperosmolar non-ketotic state in type 2 diabetes mellitus
CDM - Stroke	Diagnosed Diabetic?	C10FL	Type 2 diabetes mellitus with persistent proteinuria
CDM - Stroke	Diagnosed Diabetic?	C10FM	Type 2 diabetes mellitus with persistent microalbuminuria
CDM - Stroke	Diagnosed Diabetic?	C10FN	Type 2 diabetes mellitus with ketoacidosis
CDM - Stroke	Diagnosed Diabetic?	C10FP	Type 2 diabetes mellitus with ketoacidotic coma
CDM - Stroke	Diagnosed Diabetic?	C10FQ	Type 2 diabetes mellitus with exudative maculopathy
CDM - Stroke	Diagnosed Diabetic?	C10FR	Type 2 diabetes mellitus with gastroparesis
CDM - Stroke	Fasting Blood Glucose result	44g1.	Plasma fasting glucose level
CDM - Stroke	Fasting Blood Glucose result	44TK.	Fasting blood glucose level
CDM - Stroke	Fasting Blood Glucose result	44f1.	Serum fasting glucose level
CDM - Stroke	Fasting Blood Glucose result	44T2.	Fasting blood sugar
CDM - Stroke	Random Blood Glucose result	44g0.	Plasma random glucose level
CDM - Stroke	Random Blood Glucose result	44f0.	Serum random glucose level
CDM - Stroke	Random Blood Glucose result	44T1.	Random blood sugar
CDM - Stroke	Random Blood Glucose result	44T10	Random blood sugar normal
CDM - Stroke	Random Blood Glucose result	44T11	Random blood sugar low
CDM - Stroke	Random Blood Glucose result	44T12	Random blood sugar raised
CDM - Stroke	Cholesterol	44PH.	Total cholesterol measurement
CDM - Stroke	Cholesterol	44P4.	Serum cholesterol very high
CDM - Stroke	Cholesterol	44P3.	Serum cholesterol raised
CDM - Stroke	Cholesterol	44P2.	Serum cholesterol borderline
CDM - Stroke	Cholesterol	44P1.	Serum cholesterol normal
CDM - Stroke	Cholesterol	44P..	Serum cholesterol
CDM - Stroke	Cholesterol	44OE.	Plasma total cholesterol level
CDM - Stroke	Cholesterol	44PJ.	Serum total cholesterol level
CDM - Stroke	Record if Cholesterol Testing Declined	8I3w.	Cholesterol test declined
CDM - Stroke	Ischaemic Heart Disease-Clinical Assessment-Height / Weight / BMI	2291.	O/E-height > 20% below average
CDM - Stroke	Ischaemic Heart Disease-Clinical Assessment-Height / Weight / BMI	2292.	O/E - height 10-20% < average
CDM - Stroke	Ischaemic Heart Disease-Clinical Assessment-Height / Weight / BMI	2293.	O/E -height within 10% average
CDM - Stroke	Ischaemic Heart Disease-Clinical Assessment-Height / Weight / BMI	2294.	O/E-height 10-20% over average
CDM - Stroke	Ischaemic Heart Disease-Clinical Assessment-Height / Weight / BMI	2295.	O/E -height > 20% over average
CDM - Stroke	Ischaemic Heart Disease-Clinical Assessment-Height / Weight / BMI	2296.	O/E - loss of height
CDM - Stroke	Ischaemic Heart Disease-Clinical Assessment-Height / Weight / BMI	229..	O/E - height
CDM - Stroke	Ischaemic Heart Disease-Clinical Assessment-Height / Weight / BMI	22A1.	O/E - weight > 20% below ideal
CDM - Stroke	Ischaemic Heart Disease-Clinical Assessment-Height / Weight / BMI	22A2.	O/E -weight 10-20% below ideal
CDM - Stroke	Ischaemic Heart Disease-Clinical Assessment-Height / Weight / BMI	22A4.	O/E - weight 10-20% over ideal
CDM - Stroke	Ischaemic Heart Disease-Clinical Assessment-Height / Weight / BMI	22A5.	O/E - weight > 20% over ideal
CDM - Stroke	Ischaemic Heart Disease-Clinical Assessment-Height / Weight / BMI	22A..	O/E - weight
CDM - Stroke	Ischaemic Heart Disease-Clinical Assessment-Height / Weight / BMI	22K1.	Body Mass Index normal K/M2
CDM - Stroke	Ischaemic Heart Disease-Clinical Assessment-Height / Weight / BMI	22K3.	Body Mass Index low K/M2
CDM - Stroke	Ischaemic Heart Disease-Clinical Assessment-Height / Weight / BMI	22K4.	BMI 25-29 - overweight
CDM - Stroke	Ischaemic Heart Disease-Clinical Assessment-Height / Weight / BMI	22K5.	Body mass index 30+ - obesity
CDM - Stroke	Ischaemic Heart Disease-Clinical Assessment-Height / Weight / BMI	22K2.	Body Mass Index high K/M2
CDM - Stroke	Ischaemic Heart Disease-Clinical Assessment-Height / Weight / BMI	22K..	Body Mass Index
CDM - Stroke	Click to record BMI > 30	22K5.	Body mass index 30+ - obesity
CDM - Stroke	Click to record BMI > 30	22K7.	Body mass index 40+ - severely obese
CDM - Stroke	How are you feeling? Record Score	3884.	General well - being schedule
CDM - Stroke	Click if Still Going To A Day Hospital	8H33.	Day hospital care
CDM - Stroke	Click if Attending A Stroke Group	13YZ.	Member of self-help group NOS
CDM - Stroke	Click if Still Attending An OT	8F3..	Occupational therapy
CDM - Stroke	Click if Still Attending A Physio	8E...	Physiotherapy/remedial therapy
CDM - Stroke	Click if Still Attending A Speech and Language Therapist	ZV573	[V]Speech therapy
CDM - Stroke	Click if Still Attending A Psychologist	9N2W.	Seen by psychologist
CDM - Stroke	Click if still attending a Dietitian	9N0H.	Seen in dietician clinic
CDM - Stroke	Click to record if patient is a driver	0I37.	Car driver
CDM - Stroke	Click to record if patient is a driver	0I34.	Heavy goods vehicle driver
CDM - Stroke	Click to record if patient is a driver	0I35.	Light goods vehicle driver
CDM - Stroke	Click to Record Patient Advised	8CA9.	Patient Advised to inform DVLA
CDM - Stroke	Click to Record Patient Advised	8CA0.	Patient advised to inform insurance company
CDM - Stroke	Click to Record Patient Advised	8CA8.	Patient Advised not to Drive
CDM - Stroke	Click to Record Patient Advised	8CAJ.	Patient advised about driving
CDM - Stroke	Click if Difficulties With Family or Other Close Relationships	13HP2	Poor family relationship
CDM - Stroke	Click if Other Reported Difficulty	1B1J.	Emotional problem
CDM - Stroke	Click if Referred to stroke AHP service	8HTZ.	Referral to clinic NOS
CDM - Stroke	Click to record Medication Review	8B314	Medication review
CDM - Stroke	Click if Difficulty remembering to take tablets	8B39.	Poor compliance
CDM - Stroke	Click if Difficulty remembering to take tablets	8B39z	Drug not taken NOS
CDM - Stroke	Click if compliance referral made	661F.	Chr.dis.-drug compliance check
CDM - Stroke	Click if compliance referral made	8BI0.	Drug compliance aid requested
CDM - Stroke	Click if compliance referral made	8H7t.	Referral to pharmacist
CDM - Stroke	Antiplatelet Drugs	bu2..	ASPIRIN [ANTIPLATELET]
CDM - Stroke	Antiplatelet Drugs	bu...	ANTIPLATELET DRUGS
CDM - Stroke	Click if Over The Counter (OTC) Aspirin	8B3T.	Over the counter aspirin therapy
CDM - Stroke	Click if Over The Counter (OTC) Aspirin	67I8.	Advice about taking aspirin
CDM - Stroke	Click if Over The Counter (OTC) Aspirin	8B63.	Salicylate prophylaxis
CDM - Stroke	Click if Over The Counter (OTC) Aspirin	8B6P.	Clopidogrel prophylaxis
CDM - Stroke	Reason no aspirin	8I24.	Aspirin prophyl contra-indicat
CDM - Stroke	Reason no aspirin	8I38.	Aspirin prophylaxis refused
CDM - Stroke	Reason no aspirin	8I66.	Aspirin not indicated
CDM - Stroke	Reason no aspirin	8I70.	Aspirin not tolerated
CDM - Stroke	Reason contrainidicated	1455.	H/O: coagulation defect
CDM - Stroke	Reason contrainidicated	8BG9.	Clopidogrel indicated
CDM - Stroke	Reason contrainidicated	8BG7.	Warfarin indicated
CDM - Stroke	Reason contrainidicated	J130.	Acute peptic ulcer
CDM - Stroke	Reason contrainidicated	J16y4	Dyspepsia
CDM - Stroke	Reason contrainidicated	G202.	Systolic hypertension
CDM - Stroke	Reason contrainidicated	G61..	Intracerebral haemorrhage
CDM - Stroke	Reason contrainidicated	TJ53.	AR - salicylates
CDM - Stroke	Reason contrainidicated	ZV148	[V]PH of aspirin allergy
CDM - Stroke	Reason contrainidicated	U6051	[X]Salicylates caus adv eff
CDM - Stroke	Reason contrainidicated	14LK.	H/O: aspirin allergy
CDM - Stroke	Reason no Clopidogrel	8I2K.	Clopidogrel contraindicated
CDM - Stroke	Reason no Clopidogrel	8I3R.	Clopidogrel declined
CDM - Stroke	Reason no Clopidogrel	8I6B.	Clopidogrel not indicated
CDM - Stroke	Reason no Clopidogrel	8I72.	Clopidogrel not tolerated
CDM - Stroke	Exact reason clopidogrel contraindicated	1455.	H/O: coagulation defect
CDM - Stroke	Exact reason clopidogrel contraindicated	14C5.	H/O: liver disease
CDM - Stroke	Exact reason clopidogrel contraindicated	62P5.	Breast feeding started
CDM - Stroke	Exact reason clopidogrel contraindicated	62PA.	Mother currently breast feeding
CDM - Stroke	Exact reason clopidogrel contraindicated	14LQ.	H/O: clopidogrel allergy
CDM - Stroke	Exact reason clopidogrel contraindicated	U6048	[X]Clopidogrel causing adverse effects in therapeutic use
CDM - Stroke	Exact reason clopidogrel contraindicated	ZV14B	[V]Personal history of clopidogrel allergy
CDM - Stroke	AF	3272.	ECG: atrial fibrillation
CDM - Stroke	Oral Anticoagulants	bs...	ORAL ANTICOAGULANTS
CDM - Stroke	Reason no warfarin	8I3E.	Warfarin declined
CDM - Stroke	Reason no warfarin	8I25.	Warfarin contraindicated
CDM - Stroke	Reason no warfarin	8I71.	Warfarin not tolerated
CDM - Stroke	Reason no warfarin	8I65.	Warfarin not indicated
CDM - Stroke	Reason no warfarin	8I2R.	Anticoagulation contraindicated
CDM - Stroke	Reason no warfarin	8I3d.	Anticoagulation declined
CDM - Stroke	Reason no warfarin	8I6N.	Anticoagulation not indicated
CDM - Stroke	Reason no warfarin	8I7A.	Anticoagulation not tolerated
CDM - Stroke	Further reason not on warfarin	U6042	[X]Anticoagulant causing adverse effects in therapeutic use
CDM - Stroke	Further reason not on warfarin	TJ42z	Adverse reaction to anticoagulants NOS
CDM - Stroke	Further reason not on warfarin	8BG5.	Aspirin indicated
CDM - Stroke	Further reason not on warfarin	TJ421	Adverse reaction to warfarin sodium
CDM - Stroke	Further reason not on warfarin	14LP.	H/O: warfarin allergy
CDM - Stroke	Further reason not on warfarin	ZV14A	[V]Personal history of warfarin allergy
CDM - Stroke	Further reason not on warfarin	16D1.	Recurrent falls
CDM - Stroke	Further reason not on warfarin	136K.	Alcohol intake above recommended sensible limits
CDM - Stroke	Further reason not on warfarin	TJ422	Adverse reaction to nicoumalone
CDM - Stroke	Further reason not on warfarin	TJ42.	Adverse reaction to anticoagulants
CDM - Stroke	Further reason not on warfarin	TJ423	Adverse reaction to phenindione
CDM - Stroke	Cholesterol	44P..	Serum cholesterol
CDM - Stroke	Cholesterol	44P1.	Serum cholesterol normal
CDM - Stroke	Cholesterol	44P2.	Serum cholesterol borderline
CDM - Stroke	Cholesterol	44P3.	Serum cholesterol raised
CDM - Stroke	Cholesterol	44P4.	Serum cholesterol very high
CDM - Stroke	Cholesterol	44PH.	Total cholesterol measurement
CDM - Stroke	Cholesterol	44OE.	Plasma total cholesterol level
CDM - Stroke	Cholesterol	44PJ.	Serum total cholesterol level
CDM - Stroke	Lipid Lowering Drugs	bx...	LIPID-LOWERING DRUGS
CDM - Stroke	On OTC Statins	8B3z.	Over the counter statin therapy
CDM - Stroke	Click to record Reasons if no Lipid Lowering drugs prescribed.	8I3C.	Statin declined
CDM - Stroke	Click to record Reasons if no Lipid Lowering drugs prescribed.	8BL1.	Patient on maximal tolerated lipid lowering therapy
CDM - Stroke	Click to record Reasons if no Lipid Lowering drugs prescribed.	8I27.	Statins contraindicated
CDM - Stroke	Click to record Reasons if no Lipid Lowering drugs prescribed.	8I63.	Statin not indicated
CDM - Stroke	Click to record Reasons if no Lipid Lowering drugs prescribed.	8I76.	Statin not tolerated
CDM - Stroke	Reason if contraindicated	R148.	[D]Abnormal liver function test
CDM - Stroke	Reason if contraindicated	N2411	Myositis unspecified
CDM - Stroke	Reason if contraindicated	44P1.	Serum cholesterol normal
CDM - Stroke	Reason if contraindicated	U60CA	[X]Statin causing adverse effect in therapeutic use
CDM - Stroke	Reason if contraindicated	TJC24	Adverse reaction to simvastatin
CDM - Stroke	Reason if contraindicated	TJC25	Adverse reaction to pravastatin
CDM - Stroke	ACE Inhibitors	bi...	ACE INHIBITORS
CDM - Stroke	Click to Record if No ACE prescribed	8I28.	ACE inhibitors contraindicated
CDM - Stroke	Click to Record if No ACE prescribed	8I3D.	ACE inhibitor declined
CDM - Stroke	Click to Record if No ACE prescribed	8I64.	ACE inhibitor not indicated
CDM - Stroke	Click to Record if No ACE prescribed	8I74.	ACE inhibitor not tolerated
CDM - Stroke	Exact reason no ACE	44J30	Serum creatinine abnormal
CDM - Stroke	Exact reason no ACE	TJC78	Adverse reaction to enalapril
CDM - Stroke	Exact reason no ACE	TJC79	Adverse reaction to ramipril
CDM - Stroke	Exact reason no ACE	44J2.	Blood urea abnormal
CDM - Stroke	Exact reason no ACE	P7690	Renal artery stenosis
CDM - Stroke	Exact reason no ACE	171Z.	Cough symptom NOS
CDM - Stroke	Exact reason no ACE	G87..	Hypotension
CDM - Stroke	Exact reason no ACE	14LM.	H/O: ACE inhibitor allergy
CDM - Stroke	Exact reason no ACE	U60C4	[X]Angiot-conv-enz inh adv eff
CDM - Stroke	Exact reason no ACE	ZV14D	[V]PH angio-conv-enz inhib all
CDM - Stroke	Exact reason no ACE	TJC77	Adverse reaction to captopril
CDM - Stroke	Thiazide Diuretics	b2...	THIAZIDE DIURETICS
CDM - Stroke	Loop Diuretics	b3...	LOOP DIURETICS
CDM - Stroke	Potassium Sparing Diuretics	b4...	POTASSIUM SPARING DIURETICS
CDM - Stroke	Asthma Diagnosis?	21262	Asthma resolved
CDM - Stroke	Asthma Diagnosis?	H3300	Extrinsic asthma without status asthmaticus
CDM - Stroke	Asthma Diagnosis?	H3300	Hay fever with asthma
CDM - Stroke	Asthma Diagnosis?	H3301	Extrinsic asthma with status asthmaticus
CDM - Stroke	Asthma Diagnosis?	H3301	Extrinsic asthma with asthma attack
CDM - Stroke	Asthma Diagnosis?	H330z	Extrinsic asthma NOS
CDM - Stroke	Asthma Diagnosis?	H331.	Intrinsic asthma
CDM - Stroke	Asthma Diagnosis?	H331.	Late onset asthma
CDM - Stroke	Asthma Diagnosis?	H3310	Intrinsic asthma without status asthmaticus
CDM - Stroke	Asthma Diagnosis?	H3311	Intrinsic asthma with status asthmaticus
CDM - Stroke	Asthma Diagnosis?	H3311	Intrinsic asthma with asthma attack
CDM - Stroke	Asthma Diagnosis?	212G.	Asthma resolved
CDM - Stroke	Asthma Diagnosis?	H331z	Intrinsic asthma NOS
CDM - Stroke	Asthma Diagnosis?	H332.	Mixed asthma
CDM - Stroke	Asthma Diagnosis?	H334.	Brittle asthma
CDM - Stroke	Asthma Diagnosis?	H33z.	Asthma unspecified
CDM - Stroke	Asthma Diagnosis?	H33z0	Status asthmaticus NOS
CDM - Stroke	Asthma Diagnosis?	H33z0	Severe asthma attack
CDM - Stroke	Asthma Diagnosis?	H33z2	Late-onset asthma
CDM - Stroke	Asthma Diagnosis?	H33zz	Asthma NOS
CDM - Stroke	Asthma Diagnosis?	H33zz	Exercise induced asthma
CDM - Stroke	Asthma Diagnosis?	H33zz	Allergic asthma NEC
CDM - Stroke	Asthma Diagnosis?	H33..	Asthma
CDM - Stroke	Asthma Diagnosis?	H33zz	Allergic bronchitis NEC
CDM - Stroke	Asthma Diagnosis?	H33..	Bronchial asthma
CDM - Stroke	Asthma Diagnosis?	H330.	Extrinsic (atopic) asthma
CDM - Stroke	Asthma Diagnosis?	H330.	Allergic asthma
CDM - Stroke	Asthma Diagnosis?	H330.	Childhood asthma
CDM - Stroke	Asthma Diagnosis?	H330.	Hay fever with asthma
CDM - Stroke	Asthma Diagnosis?	H330.	Pollen asthma
CDM - Stroke	Beta-blockers	bd...	BETA-ADRENOCEPTOR BLOCKERS
CDM - Stroke	Calcium Channel Blockers	blb..	AMLODIPINE
CDM - Stroke	Calcium Channel Blockers	bl5..	DILTIAZEM HYDROCHLORIDE
CDM - Stroke	Calcium Channel Blockers	bl7..	NICARDIPINE HYDROCHLORIDE
CDM - Stroke	Calcium Channel Blockers	bl8..	NIFEDIPINE
CDM - Stroke	Calcium Channel Blockers	blc..	FELODIPINE
CDM - Stroke	Calcium Channel Blockers	ble..	LACIDIPINE
CDM - Stroke	Calcium Channel Blockers	blg..	NISOLDIPINE
CDM - Stroke	Calcium Channel Blockers	bla..	ISRADIPINE
CDM - Stroke	Calcium Channel Blockers	blh..	LERCANIDIPINE HYDROCHLORIDE
CDM - Stroke	Calcium Channel Blockers	dt1..	NIMODIPINE
CDM - Stroke	Calcium Channel Blockers	bb3..	VERAPAMIL HYDROCHLORIDE
CDM - Stroke	Potassium Channel Activators	blf..	NICORANDIL
CDM - Stroke	Alpha Blockers	bh...	ALPHA-ADRENOCEPTOR BLOCKERS
CDM - Stroke	Click to record if on Max Tolerated Anti-Hypertensive	8BL0.	Pt on max tol antihypert ther
CDM - Stroke	Influenza Vaccination - record if given/declined/contra-indicated	65E..	Influenza vaccination
CDM - Stroke	Influenza Vaccination - record if given/declined/contra-indicated	65E0.	First pandemic influenza vaccination
CDM - Stroke	Influenza Vaccination - record if given/declined/contra-indicated	65E1.	Second pandemic influenza vaccination
CDM - Stroke	Influenza Vaccination - record if given/declined/contra-indicated	9OX5.	Influenza vaccination declined
CDM - Stroke	Influenza Vaccination - record if given/declined/contra-indicated	68NE.	No consent - influenza imm.
CDM - Stroke	Influenza Vaccination - record if given/declined/contra-indicated	8I2F.	Influenza vaccination contraindicated
CDM - Stroke	Influenza Vaccination - record if given/declined/contra-indicated	14LJ.	H/O: influenza vaccine allergy
CDM - Stroke	Influenza Vaccination - record if given/declined/contra-indicated	8I6D.	Influenza vaccination not indicated
CDM - Stroke	Influenza Vaccination - record if given/declined/contra-indicated	ZV14F	[V]Personal history of influenza vaccine allergy
CDM - Stroke	Influenza Vaccination - record if given/declined/contra-indicated	U60K4	[X]Influenza vaccine causing adverse effects therapeutic use
CDM - Stroke	Influenza Vaccination - record if given/declined/contra-indicated	ZV048	[V]Influenza vaccination
CDM - Stroke	Pneumococcal Vaccination - record if given/declined/contraindicated	68NX.	No consent pneumococcal immun.
CDM - Stroke	Pneumococcal Vaccination - record if given/declined/contraindicated	8I2E.	Pneumococcal vaccination contraindicated
CDM - Stroke	Pneumococcal Vaccination - record if given/declined/contraindicated	8I3Q.	Pneumococcal vaccination declined
CDM - Stroke	Pneumococcal Vaccination - record if given/declined/contraindicated	65720	Pneumococcal vaccination given
CDM - Stroke	Pneumococcal Vaccination - record if given/declined/contraindicated	6572.	Pneumococcal vaccination
CDM - Stroke	Hypnotics and anxiolytics	d1...	HYPNOTICS
CDM - Stroke	Hypnotics and anxiolytics	d2...	ANXIOLYTICS
CDM - Stroke	Hypnotics and anxiolytics	d3...	BARBITURATES/METHYPRYLONE
CDM - Stroke	Drugs used in psychoses (typical antipsychotic drugs) and related disorders	d5...	ANTIPSYCHOTIC DEPOT INJECTIONS
CDM - Stroke	Drugs used in psychoses (typical antipsychotic drugs) and related disorders	d6...	LITHIUM SALTS
CDM - Stroke	Drugs used in psychoses (typical antipsychotic drugs) and related disorders	dn3..	CARBAMAZEPINE
CDM - Stroke	Drugs used in psychoses (typical antipsychotic drugs) and related disorders	dnh..	VALPROIC ACID
CDM - Stroke	Drugs used in psychoses (typical antipsychotic drugs) and related disorders	d4a..	PERICYAZINE
CDM - Stroke	Drugs used in psychoses (typical antipsychotic drugs) and related disorders	d41..	CHLORPROMAZINE HYDROCHLORIDE
CDM - Stroke	Drugs used in psychoses (typical antipsychotic drugs) and related disorders	d42..	BENPERIDOL
CDM - Stroke	Drugs used in psychoses (typical antipsychotic drugs) and related disorders	d43..	*CHLORPROTHIXENE
CDM - Stroke	Drugs used in psychoses (typical antipsychotic drugs) and related disorders	d44..	DROPERIDOL [CNS]
CDM - Stroke	Drugs used in psychoses (typical antipsychotic drugs) and related disorders	d45..	FLUPENTIXOL [ANTIPSYCHOTIC]
CDM - Stroke	Drugs used in psychoses (typical antipsychotic drugs) and related disorders	d46..	FLUPHENAZINE HYDROCHLORIDE
CDM - Stroke	Drugs used in psychoses (typical antipsychotic drugs) and related disorders	d47..	HALOPERIDOL [ANTIPSYCHOTIC]
CDM - Stroke	Drugs used in psychoses (typical antipsychotic drugs) and related disorders	d48..	METHOTRIMEPRAZINE
CDM - Stroke	Drugs used in psychoses (typical antipsychotic drugs) and related disorders	d49..	OXYPERTINE
CDM - Stroke	Drugs used in psychoses (typical antipsychotic drugs) and related disorders	d4b..	PERPHENAZINE [CNS]
CDM - Stroke	Drugs used in psychoses (typical antipsychotic drugs) and related disorders	d4c..	PIMOZIDE
CDM - Stroke	Drugs used in psychoses (typical antipsychotic drugs) and related disorders	d4d..	*PROCHLORPERAZINE [ANTIPSYCH]
CDM - Stroke	Drugs used in psychoses (typical antipsychotic drugs) and related disorders	d4e..	PROMAZINE HYDROCHLORIDE
CDM - Stroke	Drugs used in psychoses (typical antipsychotic drugs) and related disorders	d4f..	SULPIRIDE
CDM - Stroke	Drugs used in psychoses (typical antipsychotic drugs) and related disorders	d4g..	THIORIDAZINE
CDM - Stroke	Drugs used in psychoses (typical antipsychotic drugs) and related disorders	d4h..	TRIFLUOPERAZINE [ANTIPSYCHOTIC
CDM - Stroke	Drugs used in psychoses (typical antipsychotic drugs) and related disorders	d4i..	TRIFLUPERIDOL
CDM - Stroke	Drugs used in psychoses (typical antipsychotic drugs) and related disorders	d4j..	ZUCLOPENTHIXOL DIHYDROCHLORIDE
CDM - Stroke	Drugs used in psychoses (typical antipsychotic drugs) and related disorders	d4k..	LOXAPINE SUCCINATE
CDM - Stroke	Drugs used in psychoses (typical antipsychotic drugs) and related disorders	d4m..	REMOXIPRIDE
CDM - Stroke	Drugs used in psychoses (typical antipsychotic drugs) and related disorders	d4n..	ZUCLOPENTHIXOL ACETATE
CDM - Stroke	Drugs used in psychoses (typical antipsychotic drugs) and related disorders	d4q..	SERTINDOLE
CDM - Stroke	Atypical antipsychotic drugs	d4t..	AMISULPRIDE
CDM - Stroke	Atypical antipsychotic drugs	d4l..	CLOZAPINE
CDM - Stroke	Atypical antipsychotic drugs	d4r..	OLANZAPINE
CDM - Stroke	Atypical antipsychotic drugs	d4s..	QUETIAPINE
CDM - Stroke	Atypical antipsychotic drugs	d4p..	RISPERIDONE
CDM - Stroke	Atypical antipsychotic drugs	d4u..	ZOTEPINE
CDM - Stroke	Antidepressant drugs	d7...	TRICYCLIC ANTIDEPRESSANTS
CDM - Stroke	Antidepressant drugs	d8...	MONOAMINE-OXIDASE INHIBITORS
CDM - Stroke	Antidepressant drugs	d9...	COMPOUND ANTIDEPRESSANT DRUGS
CDM - Stroke	Antidepressant drugs	da...	OTHER ANTIDEPRESSANT DRUGS
CDM - Stroke	Current psychological care	6659.	Psych.treatment started
CDM - Stroke	Current psychological care	665A.	Psych.treatment stopped
CDM - Stroke	Depression screening questions asked previously	6896.	Depression screening using questions
CDM - Stroke	Patient unsuitable for depression screening	9hC0.	Excepted from depression quality indicators: Patient unsuita
CDM - Stroke	Click to record anxiety score	388N.	HAD scale: anxiety score
CDM - Stroke	Click to record anxiety score	E200.	Anxiety states
CDM - Stroke	Click to record depression score	388P.	HAD scale: depression score
CDM - Stroke	Click to record depression score	ZV790	[V]Screening for depression
CDM - Stroke	Ensure QoF complaince re HADS	6896.	Depression screening using questions
CDM - Stroke	Two depression questions asked	6896.	Depression screening using questions
CDM - Stroke	Two questions and HADS declined	9hC1.	Exc depressi qual ind: Inf dis

## Sheet: CHD Template
CDM GRASPP-CHD
Chronic Disease Management Programme
CHD \ GRASPP
October 2008 (DOH-12)
Resources to assist in offering the best care to patients with CHD can be ordered using the resource form. EVERY patient should be offered a copy of the MY HEART BOOK if they do not already have one. Only use 'green' codes to enter data. Other codes will be displayed for historical data.
http://www.glasgowdiabetes.org/docs/REORDER.pdf Resource Reorder Form
ETHNICITY - Let patient choose own category. Check any pre-recorded choice
Ethnicity Current Timeout value (months): 0
9S11.		White Irish
9S13.	Read only	White Scottish
9i2S.	Read only	Oth mixed White ethcat 2001cen
9i2T.	Read only	Other White/White unsp 2001cen
9i3..	Read only	White & BlackCaribbean 2001cen
9i4..	Read only	White & Black African 2001cens
9i5..	Read only	White & Asian eth cat 2001cens
9i6..	Read only	Other Mixed - eth cat 2001cens
9i60.	Read only	Black & Asian eth cat 2001cens
9i61.	Read only	Black & Chinese ethcat 2001cen
9i62.	Read only	Black & White eth cat 2001cens
9i63.	Read only	Chinese & White ethcat 2001cen
9S14.	Read only	Other white British ethnic grp
9i64.	Read only	Asian & Chinese ethcat 2001cen
9i65.	Read only	Other Mixed/Mixed unsp 2001cen
9i7..	Read only	Indian/British Indian 2001cens
9i8..	Read only	Pakistani/Brit Pakist 2001cens
9i9..	Read only	Bangladeshi/Brit Bangl 2001cen
9iA..	Read only	Other Asian - eth cat 2001cens
9iA1.	Read only	Punjabi - ethn cat 2001 census
9iA2.	Read only	Kashmiri - eth cat 2001 census
9iA3.	Read only	East African Asian 2001 census
9iA4.	Read only	Sri Lankan eth cat 2001 census
9S2..	Read only	Black Caribbean
9iA5.	Read only	Tamil - ethn categ 2001 census
9iA6.	Read only	Sinhalese ethn cat 2001 census
9iA7.	Read only	Caribbean Asian ethcat 2001cen
9iA8.	Read only	British Asian eth cat 2001cens
9iA9.	Read only	Mixed Asian - eth cat 2001cens
9iAA.	Read only	Other Asian/Asian unsp 2001cen
9iB..	Read only	Caribbean - eth cat 2001census
9iC..	Read only	African - ethn cat 2001 census
9iD..	Read only	Other Black - eth cat 2001cens
9iD0.	Read only	Somali - eth categ 2001 census
9S3..	Read only	Black African
9iD1.	Read only	Nigerian - eth cat 2001 census
9iD2.	Read only	Black British eth cat 2001cens
9iD3.	Read only	Mixed Black ethn cat 2001 cens
9iD4.	Read only	Other Black/Black unsp 2001cen
9iE..	Read only	Chinese - ethn cat 2001 census
9iF..	Read only	Other - ethn categ 2001 census
9iF0.	Read only	Vietnamese eth cat 2001 census
9iF1.	Read only	Japanese eth categ 2001 census
9iF2.	Read only	Filipino eth categ 2001 census
9iF3.	Read only	Malaysian ethn cat 2001 census
9S4..	Read only	Black, other, non-mixed origin
9iF4.	Read only	Buddhist - eth cat 2001 census
9iF5.	Read only	Hindu - ethn categ 2001 census
9iF6.	Read only	Jewish - eth categ 2001 census
9iF7.	Read only	Muslim - eth categ 2001 census
9iF8.	Read only	Sikh - ethn categ 2001 census
9iF9.	Read only	Arab - ethn category 2001 cens
9iFA.	Read only	North African eth cat 2001cens
9iFB.	Read only	MEast ex Isr/Iran/Arab 2001cen
9iFC.	Read only	Israeli - ethn cat 2001 census
9iFD.	Read only	Iranian - ethn cat 2001 census
9S41.	Read only	Black British
9iFE.	Read only	Kurdish - ethn cat 2001 census
9iFF.	Read only	Moroccan - eth cat 2001 census
9iFG.	Read only	Latin American eth cat 2001cen
9iFH.	Read only	South/Central American 2001cen
9iFJ.	Read only	Maur/Seyc/Mald/StHelen 2001cen
9iFK.	Read only	Any other - ethn categ 2001cen
9iG..	Read only	Ethn cat not stated 2001census
9S42.	Read only	Black Caribbean/W.I./Guyana
9S43.	Read only	Black N African/Arab/Iranian
9S44.	Read only	Black - other African country
9S45.	Read only	Black E Afric Asia/Indo-Caribb
9S12.		Other white ethnic group
9S46.	Read only	Black Indian sub-continent
9S47.	Read only	Black - other Asian
9S48.	Read only	Black Black - other
9S5..	Read only	Black - other, mixed
9S51.	Read only	Other Black - Black/White orig
9S51.	Read only	Other Black - Black/White orig
9S52.	Read only	Other Black - Black/Asian orig
9S6..	Read only	Indian
9S7..	Read only	Pakistani
9S8..	Read only	Bangladeshi
9S13.		White Scottish
9S9..	Read only	Chinese
9SA..	Read only	Other ethnic non-mixed (NMO)
9SA1.	Read only	Brit. ethnic minor. spec.(NMO)
9SA2.	Read only	Brit. ethnic minor. unsp (NMO)
9SA3.	Read only	Caribbean I./W.I./Guyana (NMO)
9SA4.	Read only	N African Arab/Iranian (NMO)
9SA5.	Read only	Other African countries (NMO)
9SA6.	Read only	E Afric Asian/Indo-Carib (NMO)
9SA7.	Read only	Indian sub-continent (NMO)
9SA8.	Read only	Other Asian (NMO)
9S14.		Other white British ethnic group
9SA9.	Read only	Irish (NMO)
9SAA.	Read only	Greek/Greek Cypriot (NMO)
9SAB.	Read only	Turkish/Turkish Cypriot (NMO)
9SAC.	Read only	Other European (NMO)
9SAD.	Read only	Other ethnic NEC (NMO)
9SB..	Read only	Other ethnic, mixed origin
9SB1.	Read only	Other ethnic, Black/White orig
9SB2.	Read only	Other ethnic, Asian/White orig
9SB3.	Read only	Other ethnic, mixed white orig
9SB5.	Read only	Black Caribbean and White
9S1..	Read only	White
9SB4.	Read only	Other ethnic, other mixed orig
9SB6.	Read only	Black African and White
9SC..	Read only	Vietnamese
9SD..	Read only	Ethnic group - patient refused
9SE..	Read only	Ethnic group not recorded
9SG..	Read only	Other black ethnic group
9SH..	Read only	Other Asian ethnic group
9SI..	Read only	Irish traveller
9SJ..	Read only	Other ethnic group
9SZ..	Read only	Ethnic groups (census) NOS
9S1..	Read only	White
9SB..		Other ethnic, mixed origin
9S6..		Indian
9S7..		Pakistani
9S8..		Bangladeshi
9S9..		Chinese
9SH..		Other Asian ethnic group
9S42.		Black Caribbean/W.I./Guyana
9S3..		Black African
9SG..		Other black ethnic group
9SJ..		Other ethnic group
9S10.	Read only	White British
9SD..		Ethnic group - patient refused
9i0..	Read only	British/mixed British 2001cens
9i1..	Read only	Irish - ethn categ 2001 census
9i2..	Read only	Other White - eth cat 2001cens
9i20.	Read only	English - ethn cat 2001 census
9i21.	Read only	Scottish - ethn cat 2001census
9i22.	Read only	Welsh - ethn categ 2001 census
9i23.	Read only	Cornish - ethn cat 2001 census
9i24.	Read only	Northern Irish - 2001 census
9i25.	Read only	Ulster Scots - eth cat 2001cen
9S11.	Read only	White Irish
9i26.	Read only	Cypriot part unsp 2001 census
9i27.	Read only	Greek - ethn categ 2001 census
9i28.	Read only	Greek Cypriot ethn cat 2001cen
9i29.	Read only	Turkish - ethn cat 2001 census
9i2A.	Read only	Turkish Cypriot ethcat 2001cen
9i2B.	Read only	Italian - ethn cat 2001 census
9i2C.	Read only	Irish Traveller ethcat 2001cen
9i2D.	Read only	Traveller eth categ 2001census
9i2E.	Read only	Gypsy/Romany ethn cat 2001cens
9i2F.	Read only	Polish - ethn categ 2001census
9S12.	Read only	Other white ethnic group
9i2G.	Read only	Baltic Eston/Latv/Lith 2001cen
9i2H.	Read only	Comm Russ Indep ethcat 2001cen
9i2J.	Read only	Kosovan - ethn cat 2001 census
9i2K.	Read only	Albanian - eth cat 2001 census
9i2L.	Read only	Bosnian - ethn cat 2001 census
9i2M.	Read only	Croatian - eth cat 2001 census
9i2N.	Read only	Serbian - ethn cat 2001 census
9i2P.	Read only	Oth repub Yugoslav 2001 census
9i2Q.	Read only	Mix Irish other White 2001cens
9i2R.	Read only	Oth White/unsp/Mix Eur 2001cen
LANGUAGE - Face to Face communication phone 0141 276 6850 - Click Link to book an interpreter
http://www.glasgowdiabetes.org/docs/BOOKINTERP.pdf Book An Interpreter
Click if Language Interpreter Needed Current Timeout value (months): 0
9S1..	Read only	White
9S46.	Read only	Black Indian sub-continent
9iB..	Read only	Caribbean - eth cat 2001census
9iC..	Read only	African - ethn cat 2001 census
9iD..	Read only	Other Black - eth cat 2001cens
9iD0.	Read only	Somali - eth categ 2001 census
9iD1.	Read only	Nigerian - eth cat 2001 census
9iD2.	Read only	Black British eth cat 2001cens
9iD3.	Read only	Mixed Black ethn cat 2001 cens
9iD4.	Read only	Other Black/Black unsp 2001cen
9iE..	Read only	Chinese - ethn cat 2001 census
9iF0.	Read only	Vietnamese eth cat 2001 census
9S47.	Read only	Black - other Asian
9iF1.	Read only	Japanese eth categ 2001 census
9iF2.	Read only	Filipino eth categ 2001 census
9iF3.	Read only	Malaysian ethn cat 2001 census
9iF4.	Read only	Buddhist - eth cat 2001 census
9iF5.	Read only	Hindu - ethn categ 2001 census
9iF6.	Read only	Jewish - eth categ 2001 census
9iF7.	Read only	Muslim - eth categ 2001 census
9iF8.	Read only	Sikh - ethn categ 2001 census
9iF9.	Read only	Arab - ethn category 2001 cens
9iFA.	Read only	North African eth cat 2001cens
9S48.	Read only	Black Black - other
9iFB.	Read only	MEast ex Isr/Iran/Arab 2001cen
9iFC.	Read only	Israeli - ethn cat 2001 census
9iFD.	Read only	Iranian - ethn cat 2001 census
9iFE.	Read only	Kurdish - ethn cat 2001 census
9iFF.	Read only	Moroccan - eth cat 2001 census
9iFG.	Read only	Latin American eth cat 2001cen
9iFH.	Read only	South/Central American 2001cen
9iFJ.	Read only	Maur/Seyc/Mald/StHelen 2001cen
9iFK.	Read only	Any other - ethn categ 2001cen
9iG..	Read only	Ethn cat not stated 2001census
9S5..	Read only	Black - other, mixed
9i...	Read only	Ethnic category - 2001 census
9NU0.		Interpreter needed
9NU1.		Interpreter not needed
9S51.	Read only	Other Black - Black/White orig
9S52.	Read only	Other Black - Black/Asian orig
9S6..	Read only	Indian
9S7..	Read only	Pakistani
9S8..	Read only	Bangladeshi
9S9..	Read only	Chinese
9S2..	Read only	Black Caribbean
9SA1.	Read only	Brit. ethnic minor. spec.(NMO)
9SA2.	Read only	Brit. ethnic minor. unsp (NMO)
9SA3.	Read only	Caribbean I./W.I./Guyana (NMO)
9SA4.	Read only	N African Arab/Iranian (NMO)
9SA5.	Read only	Other African countries (NMO)
9SA6.	Read only	E Afric Asian/Indo-Carib (NMO)
9SA8.	Read only	Other Asian (NMO)
9SA9.	Read only	Irish (NMO)
9SAA.	Read only	Greek/Greek Cypriot (NMO)
9SAB.	Read only	Turkish/Turkish Cypriot (NMO)
9S3..	Read only	Black African
9SAC.	Read only	Other European (NMO)
9SB..	Read only	Other ethnic, mixed origin
9SB1.	Read only	Other ethnic, Black/White orig
9SB2.	Read only	Other ethnic, Asian/White orig
9SB3.	Read only	Other ethnic, mixed white orig
9SB4.	Read only	Other ethnic, other mixed orig
9SB5.	Read only	Black Caribbean and White
9SB6.	Read only	Black African and White
9SC..	Read only	Vietnamese
9SD..	Read only	Ethnic group - patient refused
9S4..	Read only	Black, other, non-mixed origin
9SG..	Read only	Other black ethnic group
9SH..	Read only	Other Asian ethnic group
9SI..	Read only	Irish traveller
9SJ..	Read only	Other ethnic group
9SZ..	Read only	Ethnic groups (census) NOS
9i0..	Read only	British/mixed British 2001cens
9i1..	Read only	Irish - ethn categ 2001 census
9i2..	Read only	Other White - eth cat 2001cens
9i20.	Read only	English - ethn cat 2001 census
9i21.	Read only	Scottish - ethn cat 2001census
9S41.	Read only	Black British
9i22.	Read only	Welsh - ethn categ 2001 census
9i23.	Read only	Cornish - ethn cat 2001 census
9i24.	Read only	Northern Irish - 2001 census
9i25.	Read only	Ulster Scots - eth cat 2001cen
9i26.	Read only	Cypriot part unsp 2001 census
9i27.	Read only	Greek - ethn categ 2001 census
9i28.	Read only	Greek Cypriot ethn cat 2001cen
9i29.	Read only	Turkish - ethn cat 2001 census
9i2A.	Read only	Turkish Cypriot ethcat 2001cen
9i2B.	Read only	Italian - ethn cat 2001 census
9S42.	Read only	Black Caribbean/W.I./Guyana
9i2C.	Read only	Irish Traveller ethcat 2001cen
9i2D.	Read only	Traveller eth categ 2001census
9i2E.	Read only	Gypsy/Romany ethn cat 2001cens
9i2F.	Read only	Polish - ethn categ 2001census
9i2G.	Read only	Baltic Eston/Latv/Lith 2001cen
9i2H.	Read only	Comm Russ Indep ethcat 2001cen
9i2J.	Read only	Kosovan - ethn cat 2001 census
9i2K.	Read only	Albanian - eth cat 2001 census
9i2L.	Read only	Bosnian - ethn cat 2001 census
9i2M.	Read only	Croatian - eth cat 2001 census
9S43.	Read only	Black N African/Arab/Iranian
9i2N.	Read only	Serbian - ethn cat 2001 census
9i2P.	Read only	Oth repub Yugoslav 2001 census
9i2Q.	Read only	Mix Irish other White 2001cens
9i2R.	Read only	Oth White/unsp/Mix Eur 2001cen
9i2S.	Read only	Oth mixed White ethcat 2001cen
9i2T.	Read only	Other White/White unsp 2001cen
9i3..	Read only	White & BlackCaribbean 2001cen
9i4..	Read only	White & Black African 2001cens
9i5..	Read only	White & Asian eth cat 2001cens
9i6..	Read only	Other Mixed - eth cat 2001cens
9S44.	Read only	Black - other African country
9i60.	Read only	Black & Asian eth cat 2001cens
9i61.	Read only	Black & Chinese ethcat 2001cen
9i62.	Read only	Black & White eth cat 2001cens
9i63.	Read only	Chinese & White ethcat 2001cen
9i64.	Read only	Asian & Chinese ethcat 2001cen
9i65.	Read only	Other Mixed/Mixed unsp 2001cen
9i7..	Read only	Indian/British Indian 2001cens
9i8..	Read only	Pakistani/Brit Pakist 2001cens
9i9..	Read only	Bangladeshi/Brit Bangl 2001cen
9iA..	Read only	Other Asian - eth cat 2001cens
9S45.	Read only	Black E Afric Asia/Indo-Caribb
9iA1.	Read only	Punjabi - ethn cat 2001 census
9iA2.	Read only	Kashmiri - eth cat 2001 census
9iA3.	Read only	East African Asian 2001 census
9iA4.	Read only	Sri Lankan eth cat 2001 census
9iA5.	Read only	Tamil - ethn categ 2001 census
9iA6.	Read only	Sinhalese ethn cat 2001 census
9iA7.	Read only	Caribbean Asian ethcat 2001cen
9iA8.	Read only	British Asian eth cat 2001cens
9iA9.	Read only	Mixed Asian - eth cat 2001cens
9iAA.	Read only	Other Asian/Asian unsp 2001cen
Preferred Language - only if interpreter needed - use language card If patients preferred language is not listed please record a preferred alternative (if any)
Click to record preferred Language if not English Current Timeout value (months): 0
13l0.		Main spoken language Arabic
13lD.		Main spoken language Portuguese
13lE.		Main spoken language Punjabi
13lF.		Main spoken language Russian
13lG.		Main spoken language Somali
13lH.		Main spoken language Spanish
13lI.		Main spoken language Swahili
13lL.		Main spoken language Urdu
13lN.		Main spoken language Kurdish
13lO.		Main spoken language Farsi
13lQ.		Main spoken language Italian
13l1.		Main spoken language Bengali
13lR.		Main spoken language German
13lS.		Main spoken language Albanian
13lT.		Main spoken language Croatian
13lV.		Main spoken language Greek
13lW.		Main spoken language Japanese
13lX.		Main spoken language Korean
13lY.		Main spoken language Lithuanian
13lZ.		Main spoken language Turkish
13la.		Main spoken language Ukrainian
13lb.		Main spoken language Vietnamese
13l2.		Main spoken language Cantonese
13ZG.		Language not given - patient refused
9T3..		Yemeni
13lK.		Main spoken language Tamil
13l3.		Main spoken language Czech
13l5.		Main spoken language French
13l6.		Main spoken language Gujerati
13l8.		Main spoken language Hindi
13lB.		Main spoken language Mandarin
13lC.		Main spoken language Polish
If communication difficulty because of deafness phone 0141 334 5530. Please make sure request several weeks before proposed appointment date. Ensure the degree of deafness or NOS is specified in box below.
History of Deafness Current Timeout value (months): 0
F59z.		Deafness NOS
2BL3.		O/E - significantly deaf
2BL4.		O/E - very deaf
2BL5.		O/E - completely deaf
Sign Interpreter. Makaton is a simpler language and can be used for people with learning difficulties.
Click if requires sign interpreter Current Timeout value (months): 0
13ZM.	Read only	Using British sign language
9NUx.		Interpreter needed - Makaton Sign Language
9NUw.		Interpreter needed - British Sign Language
My Heart Book is available in CD format in Hindi, Mandarin, Punjabi and Urdu. Please use the resource order form.
Click to record if patient is blind or partially sighted Current Timeout value (months): 0
6688.		Registered partially blind
6689.		Registered blind
F49..	Read only	Blindness and low vision
F486.	Read only	Night blindness
F485.	Read only	Colour vision deficiency
HOUSEBOUND / LONG-TERM CARE - Please record care category below - if any apply.
Housebound or Long term NHS/other Care Current Timeout value (months): 12
13CA.		Housebound
13F61		Lives in a nursing home
13F81		Long stay hospital inpatient
13C6.		Bed-ridden
NON PARTICIPANTS Three seperate invitations are required before DNA is applicable. For contract exceptions use 9h01 or 9h02.
Patient DNA/Unsuitable Current Timeout value (months): 12
9h01.		Excepted from CHD quality indicators: Patient unsuitable
9h02.		Excepted from CHD quality indicators: Informed dissent
9N4J.		DNA - Did not attend cardiac clinic
6619.	Read only	Chr.dis-default from follow-up
ZQ021	Read only	CALM - CHD 1st Letter Sent
ZQ022	Read only	CALM - CHD 2nd Letter Sent
ZQ023	Read only	CALM - CHD 3rd Letter Sent
ZQ029	Read only	CALM - CHD Excluded No Response to Letters
If "unsuitable" click below to enter any further unrecorded information. Use 13Io.. for adults with incapacity.
Other reason / illness that makes assessment inappropriate Current Timeout value (months): 0
1Z0..		Terminal illness
1P51.		Physically abusive behaviour
1P52.		Verbally abusive behaviour
9132.		Patient has gone abroad
13HQ.		In prison
E0010	Read only	Uncomplicated presenile dementia
E0011	Read only	Presenile dementia with delirium
E0012	Read only	Presenile dementia with paranoia
E0013	Read only	Presenile dementia with depression
E002.	Read only	Senile dementia with depressive or paranoid features
E0020	Read only	Senile dementia with paranoia
1461.		H/O: dementia
E0021	Read only	Senile dementia with depression
E002z	Read only	Senile dementia with depressive or paranoid features NOS
E003.	Read only	Senile dementia with delirium
E0040	Read only	Uncomplicated arteriosclerotic dementia
E0041	Read only	Arteriosclerotic dementia with delirium
E0042	Read only	Arteriosclerotic dementia with paranoia
E0043	Read only	Arteriosclerotic dementia with depression
E004z	Read only	Arteriosclerotic dementia NOS
E0120	Read only	Chronic alcoholic brain syndrome
E041.		Dementia in conditions EC
E000.		Uncomplicated senile dementia
Eu02z		[X] Unspecified dementia
3A...	Read only	Disability assessment - mental
13Io.		Has guardn apt Ad In Act 2000
E001.		Presenile dementia
E004.		Arteriosclerotic dementia
E0040		Uncomplicated arteriosclerotic dementia
E012.		Other alcoholic dementia
E02y1		Drug-induced dementia
1P50.		Violent acts towards others
No need to go further in template for these patients.
DIAGNOSES
Ask if new Angina/ACS/MI/CABG/Angioplasty since last visit. If not in box, please enter now.
Click to view / record Diagnosis Current Timeout value (months): 0
G3z..		Ischaemic heart disease NOS
G34yz	Read only	Other specif.chronic IHD NOS
G58..		Cardiac failure
G580.		Congestive heart failure
G580.		Congestive cardiac failure
G580.		Right heart failure
G580.		Right ventricular failure
G5800		Acute congestive heart failure
G5801		Chronic congestive heart failure
G5802		Decompensated cardiac failure
G5803		Compensated cardiac failure
G581.		Left ventricular failure
G34y1	Read only	Chronic myocardial ischaemia
G581.		Asthma - cardiac
G581.		Pulmonary oedema - acute
G581.		Impaired left ventricular function
G5810		Acute left ventricular failure
G582.		Acute heart failure
G58z.		Heart failure NOS
G58z.		Weak heart
G58z.		Cardiac failure NOS
G3...		Ischaemic heart disease
G34y0	Read only	Chronic coronary insufficiency
G34y.	Read only	Other specif. chronic IHD
G344.	Read only	Silent myocardial ischaemia
G343.	Read only	Ischaemic cardiomyopathy
G342.	Read only	Atherosclerotic cardiovasc dis
G341z	Read only	Aneurysm of heart NOS
G3413	Read only	Acquired A-V fistula of heart
G3412	Read only	Aneurysm of coronary vessels
G30z.		Acute myocardial infarction NOS
G3411	Read only	Other cardiac wall aneurysm
G3410	Read only	Ventricular cardiac aneurysm
G341.	Read only	Aneurysm of heart
G3401	Read only	Double coronary vessel disease
G3400	Read only	Single coronary vessel disease
G340.	Read only	Coronary atherosclerosis
G34..	Read only	Other chr.ischaemic heart dis.
G33zz	Read only	Angina pectoris NOS
G33z7	Read only	Stable angina
G33z6	Read only	New onset angina
G33..		Angina pectoris
G33z5	Read only	Post infarct angina
G33z4	Read only	Ischaemic chest pain
G33z3	Read only	Angina on effort
G33z2	Read only	Syncope anginosa
G33z1	Read only	Stenocardia
G33z0	Read only	Status anginosus
G33z.	Read only	Angina pectoris NOS
G331.	Read only	Prinzmetal's angina
G330z	Read only	Angina decubitus NOS
G3300	Read only	Nocturnal angina
792..		Coronary artery operations
G330.	Read only	Angina decubitus
G33..	Read only	Angina pectoris
G32..	Read only	Old myocardial infarction
G31yz	Read only	Other acute/subacute IHD NOS
G31y3	Read only	Transient myocardial ischaemia
G31y2	Read only	Subendocardial ischaemia
G31y1	Read only	Microinfarction of heart
G31y0	Read only	Acute coronary insufficiency
G31y.	Read only	Other acute/subacute IHD
G312.	Read only	Coron thromb/not result in MI
7928.		Transluminal balloon angioplasty of coronary artery
G311z	Read only	Preinfarction syndrome NOS
G3114	Read only	Worsening angina
G3113	Read only	Refractory angina
G3112	Read only	Angina at rest
G3111	Read only	Unstable angina
G3110	Read only	Myocardial infarction aborted
G311.	Read only	Preinfarction syndrome
G310.	Read only	Postmyocardial infarct. syndr.
G31..	Read only	Other acute/subacute IHD
G30z.	Read only	Acute myocardial infarct. NOS
G350.	Read only	Subsqnt myocrd infarc/ant wall
G30yz	Read only	Other acute myocardial inf.NOS
G30y2	Read only	Acute septal infarction
G30y1	Read only	Acute papillary muscle infarct
G30y0	Read only	Acute atrial infarction
G30y.	Read only	Other acute myocardial infarct
G30X.	Read only	Ac transmur MI unspec site
G30A.	Read only	Mural thrombosis
G309.	Read only	Acute Q-wave infarct
G308.	Read only	Inferior myocard. infarct NOS
G3070	Read only	Acute non-Q wave infarction
G35..	Read only	Subseqnt myocardial infarction
G307.	Read only	Acute subendocardial infarct
G305.	Read only	Lateral myocardial infarct NOS
G304.	Read only	Posterior myocard.infarct NOS
G303.	Read only	Acute inferoposterior infarct
G302.	Read only	Acute inferolateral infarction
G301z	Read only	Anterior myocard.infarct NOS
G3011	Read only	Acute anteroseptal infarction
G3010	Read only	Acute anteroapical infarction
G301.	Read only	Anterior myocard. infarct OS
G300.	Read only	Acute anterolateral infarction
G34z0	Read only	Asymptomatic CHD
G30..	Read only	Acute myocardial infarction
G3...	Read only	Ischaemic heart disease
G351.	Read only	Subsequent myocardial infarction of inferior wall
G353.	Read only	Subsequent myocardial infarction of other sites
G35X.	Read only	Subsequent myocardial infarction of unspecified site
G36..	Read only	Certain current complication follow acute myocardial infarct
G360.	Read only	Haemopericardium/current comp folow acut myocard infarct
G361.	Read only	Atrial septal defect/curr comp folow acut myocardal infarct
G362.	Read only	Ventric septal defect/curr comp fol acut myocardal infarctn
G363.	Read only	Ruptur cardiac wall w'out haemopericard/cur comp fol ac MI
G34z.	Read only	Other chronic IHD NOS
G364.	Read only	Ruptur chordae tendinae/curr comp fol acute myocard infarct
G365.	Read only	Rupture papillary muscle/curr comp fol acute myocard infarct
G38..	Read only	Postoperative myocardial infarction
G380.	Read only	Postoperative transmural myocardial infarction anterior wall
G381.	Read only	Postoperative transmural myocardial infarction inferior wall
G382.	Read only	Postoperative transmural myocardial infarction other sites
G383.	Read only	Postoperative transmural myocardial infarction unspec site
G384.	Read only	Postoperative subendocardial myocardial infarction
G3115		Acute coronary syndrome
G58..		Heart failure
If Heart Failure diagnosis, remember to fulfill GMS HF QOF.
Click to view / record Diagnosis of Heart Failure Current Timeout value (months): 0
G1yz1	Read only	Rheumatic left ventric.failure
G580.		Congestive heart failure
G5800		Acute congestive heart failure
G5801		Chroncongestive heart failure
G5802		Decompensated cardiac failure
G5803		Compensated cardiac failure
G5810		Cong heart fail due valv dis
G582.		Acute left ventricular failure
G58z.		Acute heart failure
		Heart failure NOS
G5yyA	Read only	Left ventric diastolic dysfunc
G5yy9	Read only	Left ventricul systol dysfunc
G581.		Left ventricular failure
662f.	Read only	New York Heart Association classification - class I
662g.	Read only	New York Heart Association classification - class II
662h.	Read only	New York Heart Association classification - class III
662i.	Read only	New York Heart Association classification - class IV
G58..		Heart failure
INVESTIGATIONS
Ask about and record ALL new investigations since last visit.
All patients with worsening symptoms (<4/52) , thought to be angina, should be offered referral to rapid access chest pain service. Even if patients cannot undertake a treadmill they can be offered other test, so please offer referral. Patients with a new diagnosis of angina should be referred to rapid access chest pain clinic, or if >4 weeks since onset, a cardiology clinic. If first diagnosis o…
Code 1 for accepted and 2 for refused.
Referral to specialist service type Current Timeout value (months): 0
8H44.		Cardiological referral	UNITS:
8HVJ.		Private referral cardiology	UNITS:
8HTJ.		Referral to rapid access chest pain clinic	UNITS:
Click to record if ETT or thallium scan done/normal/abnormal or refused Current Timeout value (months): 0
33b9
33B92	Read only	Exercise toleran test not done
33B93	Read only	Exercise tolerance test normal
33B95	Read only	Exercise tolerance test abnorm
33B9Z	Read only	Exercise tolerance test NOS
33B94		Exercise toler test equivocal
5744.	Read only	Isotope dynamic heart scan
573D.	Read only	Isotope static scan heart
3213.		Exercise ECG
32130		Exercise ECG normal
32131		Exercise ECG abnormal
8HRA.		Referral for exercise ECG
8I3S.		Exercise tolerance test refused
33BE.		Exercise tolerance test contraindicated
33B9.	Read only	Exercise tolerance test
33B91	Read only	Exercise tolerance test done
ECHOCARDIOGRAM
If echo done/declined click to record date Current Timeout value (months): 0
5853.		U-S heart scan
56F1.		Echocardiogram declined
If echo done click here to record if normal/abnormal Current Timeout value (months): 0
58530		Echocardiogram normal
58531		Echocardiogram abnormal
5853z	Read only	U-S heart scan NOS
Click if angiography (on list/abnormal/normal) Current Timeout value (months): 0
5531.		Angiocardiography awaited
5532.		Angiocardiography normal
5533.		Angiocardiography abnormal
5534.		Angiocardiography declined
5538.		Angiocardiography equivocal
http://www.glasgowdiabetes.org/docs/AF.pdf AF Guidelines
PULSE - If irregular- consider AF- see AF guideline - Click Link
Pulse Rate Current Timeout value (months): 0
242Z.		O/E - pulse rate NOS
Record if Pulse Regular/Irregular Current Timeout value (months): 0
243..		O/E - irregular pulse
2431.		O/E - regular pulse
Diagnosis should be confirmed by ECG - see AF guideline. IF AF diagnosis, remember to fulfill GMS AF QoF.
Click to record ECG: Atrial Fibrillation (AF) Diagnosis Current Timeout value (months): 0
3272.		ECG: atrial fibrillation
G573.	Read only	Atrial fibrillation/flutter
G5730	Read only	Atrial fibrillation
G5731	Read only	Atrial flutter
G5732	Read only	Paroxysmal atrial fibrillation
G5733	Read only	Non-rheumatic atrial fibrill
G573z	Read only	Atrial fibrillat./flutter NOS
BLOOD PRESSURE - New measurement required since 1st April 08 Check in box below to see whether patient already has hypertension recorded.
Hypertensive Disease Current Timeout value (months): 0
G20..		Essential hypertension
G200.		Malignant essential hypertens.
G201.		Benign essential hypertension
G202.		Systolic hypertension
G20z.		Essential hypertension NOS
G24..		Secondary hypertension
G2z..		Hypertensive disease NOS
Ischaemic Heart Disease-Clinical Assessment-Blood Pressure Current Timeout value (months): 12
2464.	Read only	O/E - BP reading normal	UNITS:
2461.	Read only	O/E - BP reading very low	UNITS:
2462.	Read only	O/E - BP reading low	UNITS:
2463.	Read only	O/E - BP borderline low	UNITS:
2465.	Read only	O/E - BP borderline raised	UNITS:
2466.	Read only	O/E - BP reading raised	UNITS:
2467.	Read only	O/E - BP reading very high	UNITS:
R1y2.	Read only	[D]Raised blood pressure reading	UNITS:
R1y3.	Read only	[D]Low blood pressure reading	UNITS:
662B.	Read only	O/E - initial high BP	UNITS:
662L.	Read only	24 hr blood pressure monitoring	UNITS:
246..	Read only	O/E - blood pressure reading	UNITS:
2468.	Read only	O/E - BP reading:postural drop	UNITS:
246B.	Read only	O/E - BP stable	UNITS:
246C.	Read only	Lying blood pressure reading	UNITS:
246D.	Read only	Standing blood pressure reading	UNITS:
246E.	Read only	Sitting blood pressure reading	UNITS:
246F.	Read only	O/E - blood pressure decreased	UNITS:
246G.	Read only	O/E - BP labile	UNITS:
246J.	Read only	O/E - BP reading: no postural drop	UNITS:
246Z.	Read only	O/E-blood pressure reading NOS	UNITS:
2469.	Read only	O/E - Systolic BP reading	UNITS:
246A.	Read only	O/E - Diastolic BP reading	UNITS:
2469.		O/E - Systolic BP reading	UNITS: mmHg
246A.		O/E - Diastolic BP reading	UNITS: mmHg
BP Exception Coding Current Timeout value (months): 0
8I3Y.		Blood pressure procedure refused
If not diagnosed Hypertensive, consider treatment if systolic > 140 or diastolic > 90. If already being treated, and systolic > 140 or diastolic > 85 (diabetes > 80) consider additional management, offer a 4 week appointment, and set BP screening interval to 6 months. Refer to hypertension guidelines - click icon.
http://www.glasgowdiabetes.org/docs/HYPERTENSION.pdf Hypertension Guidelines
BLOOD GLUCOSE - New measurement required since 1st April 08 Not needed if already diagnosed Diabetic unless as part of diabetic review.
CDM DIABETES TEMPLATE
Diagnosed Diabetic? Current Timeout value (months): 0
C10E.		Type 1 diabetes mellitus
C10E5	Read only	Type I diab mell with ulcer
C10E6	Read only	Type 1 diab mell + gangrene
C10E7	Read only	Type 1 diab mell + retinopathy
C10E8	Read only	Type 1 diab mell poor control
C10E9	Read only	Type 1 diab mell matur onset
C10EA	Read only	Type 1 diab mell without comp
C10EB	Read only	Type 1 diab mell + mononeurop
C10EC	Read only	Type 1 diab mell + polyneurop
C10ED	Read only	Type 1 diab mell + nephropathy
C10EE	Read only	Type 1 diab mell + hypo coma
C10F.		Type 2 diabetes mellitus
C10EF	Read only	Type 1 diab mell + diab catar
C10EG	Read only	Type 1 diab mell periph angiop
C10EH	Read only	Type 1 diab mell + arthropathy
C10EJ	Read only	Type 1 diab mell neuro arthrop
C10EK	Read only	Type 1 d m + persist proteinur
C10EL	Read only	Type 1 d m + persist microalb
C10EM	Read only	Type 1 d m with ketoacidosis
C10EN	Read only	Type 1 d m+ketoacidotic coma
C10F0	Read only	Type 2 diab mell renal compl
C10F1	Read only	Type 2 diab mell ophthal comp
C108.	Read only	Insulin depnd diabetes melitus
C10F2	Read only	Type 2 diab mell neurol comp
C10F3	Read only	Type 2 diab mell multip comp
C10F4	Read only	Type 2 diab mell with ulcer
C10F5	Read only	Type 2 diab mell + gangrene
C10F6	Read only	Type 2 diab mell retinopathy
C10F7	Read only	Type 2 diab mell poor control
C10F8	Read only	Reaven's syndrome
C10F9	Read only	Type 2 diab mell no complic
C10FA	Read only	Type 2 diab mell mononeurop
C10FB	Read only	Type 2 diab mell polyneurop
C109.	Read only	Non-insulin depd diabetes mell
C10FC	Read only	Type 2 diab mell nephropathy
C10FD	Read only	Type 2 diab mell hypogly coma
C10FE	Read only	Type 2 diab mell diab catarct
C10FF	Read only	Type 2 diab mell perip angiop
C10FG	Read only	Type 2 diab mell arthropathy
C10FH	Read only	Type 2 diab mell neurop arthr
C10FJ	Read only	Insul treated Type 2 diab mell
C10FK	Read only	Hyperos non-ket stat typ 2 d m
C10FL	Read only	Type 2 d m + persist proteinur
C10FM	Read only	Type 2 d m + persist microalb
C10E0	Read only	Type I diab mell renal comps
C10FN	Read only	Type 2 d m with ketoacidosis
C10FP	Read only	Type 2 d m+ketoacidotic coma
C10FQ	Read only	Type 2 d m + exudat maculopath
C10E1	Read only	Type I diab mell ophth comps
C10E2	Read only	Type I diab mell neuro comps
C10E3	Read only	Type I diab mell mult comps
C10E4	Read only	Unstab type 1 diabet mellitus
Fasting is gold standard - If random result is 7 - 11.1 do a fasting sample. See diagnostic criteria - Click Link
Fasting blood glucose result Current Timeout value (months): 12
44g1.		Plasma fasting glucose level	UNITS: mmol/L
44TK.	Read only	Fasting blood glucose level	UNITS: mmol/L
44f1.	Read only	Serum fasting glucose level	UNITS: mmol/L
44T2.	Read only	Fasting blood sugar	UNITS: mmol/L
http://www.glasgowdiabetes.org/docs/DIABCRIT.pdf Diabetes Diagnostic Criteria
Random Blood Glucose result Current Timeout value (months): 12
44g0.		Plasma random glucose level	UNITS:
44f0.	Read only	Serum random glucose level	UNITS:
44T1.	Read only	Random blood sugar	UNITS:
44T10	Read only	Random blood sugar normal	UNITS:
44T11	Read only	Random blood sugar low	UNITS:
44T12	Read only	Random blood sugar raised	UNITS:
http://www.glasgowdiabetes.org/docs/CHOLESTEROL.pdf Cholesterol Guidelines
CHOLESTEROL - New measurement required since 1st April 08
All patients with CHD should be on a statin unless contra-indicated. Simvastatin 40mg is Drug of first choice, except in ACS where hospital may prescribe atorvastatin (80mg). If chol >5 (CABG>4) consider additional management, offer 4 week appointment & set cholesterol screening interval to 6 months. Refer to cholesterol guideline - Click Link.
Please record Todays Cholesterol measurement Current Timeout value (months): 12
44PH.		Total cholesterol measurement	UNITS: mmol/L
44P..	Read only	Serum cholesterol	UNITS: mmol/L
44P1.	Read only	Serum cholesterol normal	UNITS: mmol/L
44P2.	Read only	Serum cholesterol borderline	UNITS: mmol/L
44P3.	Read only	Serum cholesterol raised	UNITS: mmol/L
44P4.	Read only	Serum cholesterol very high	UNITS: mmol/L
44PJ.	Read only	Serum total cholesterol level	UNITS: mmol/L
44OE.	Read only	Plasma total cholesterol level	UNITS: mmol/L
Record if cholesterol testing declined Current Timeout value (months): 0
8I3w.		Cholesterol test declined
HEIGHT/WEIGHT/BMI Remember to use cm for height and kg for weight. See HRB template for referral options
Ischaemic Heart Disease-Clinical Assessment-Height / Weight / BMI Current Timeout value (months): 12
2291.	Read only	O/E-height > 20% below average	UNITS: cm
2292.	Read only	O/E - height 10-20% < average	UNITS: cm
2293.	Read only	O/E -height within 10% average	UNITS: cm
2294.	Read only	O/E-height 10-20% over average	UNITS: cm
2295.	Read only	O/E -height > 20% over average	UNITS: cm
2296.	Read only	O/E - loss of height	UNITS: cm
229..		O/E - height	UNITS: cm
22A1.	Read only	O/E - weight > 20% below ideal	UNITS: kg
22A2.	Read only	O/E -weight 10-20% below ideal	UNITS: kg
22A4.	Read only	O/E - weight 10-20% over ideal	UNITS: kg
22A5.	Read only	O/E - weight > 20% over ideal	UNITS: kg
22A..		O/E - weight	UNITS: kg
22K1.	Read only	Body Mass Index normal K/M2	UNITS: kg/m2
22K3.	Read only	Body Mass Index low K/M2	UNITS: kg/m2
22K4.	Read only	BMI 25-29 - overweight	UNITS: kg/m2
22K5.	Read only	Body mass index 30+ - obesity	UNITS: kg/m2
22K2.		Body Mass Index high K/M2	UNITS: kg/m2
22K..		Body Mass Index	UNITS: kg/m2
If BMI > 30 then please enter the correct code below to be QoF compliant
Obesity QoF Current Timeout value (months): 0
22K5.		Body mass index 30+ - obesity
22K7.		Body mass index 40+ - severely obese
SYMPTOM SCORES - Enter 99 as score if patient refuses any of the questions below
WELL BEING SCORE - How are you feeling?
Click to record score Current Timeout value (months): 0
3884.		General well - being schedule
BREATHLESS SCORE - Is cause diagnosed? - COPD? Heart failure? If heart failure considered likely, check echo done (can use direct access service). If breathlessness getting worse consider further management - Consult GP. Use mild, moderate, strenuous for options 4,3,2 respectively. Code 99 against "no breathlessness" if patient refuses"
Click to record Breathless Score Current Timeout value (months): 12
1731.		No breathlessness	UNITS:
1732.		Breathless - moderate exertion	UNITS:
1733.		Breathless - mild exertion	UNITS:
173G.		Breathless - strenuous exertion	UNITS:
1734.		Breathless - at rest	UNITS:
173..	Read only	Breathlessness	UNITS:
CHEST PAIN SCORE - If getting worse consider referral - click for guidance. If patient has chest pain use score from chart, else click to record "never" as "no chest pain"
Click to record chest pain score Current Timeout value (months): 12
182..		Chest pain	UNITS:
1821.		Chest pain not present	UNITS:
http://www.glasgowdiabetes.org/docs/ANGINA.pdf Angina Guidelines
IS ANGINA STOPPING PATIENT DOING SOMETHING THEY WANT TO? If 'Yes' consider additional anti-anginal medication or referral for consideration of CABG or PTCA. Consult GP.
Click if yes Current Timeout value (months): 0
662K1		Angina control - poor
GTN USE SCORE - If increasing use consider additional management or referral. Consult GP
GTN Use Score Current Timeout value (months): 0
662JZ		Cardiac drug monitoring NOS
MEDICATION
My Heart Book offers information about each drug group and about general topics round drug taking. This section will show you what drugs the patient is on. Please make sure the patient understands what each drug is for, the benefit of taking them regularly and the consequences of not taking them.
People who suffer chronic disease and or illness are exempt from Ramadan fasting requirements. If you or your patient have any queries please contact religious leaders (Imams) at Glasgow Central Mosque - 0141 429 3132.
CHD Medication Review Current Timeout value (months): 0
8B3k.		Coronary heart disease medication review
NONADHERENCE
Nonadherence to prescribed medicines is very common and prevents patients from getting the best effect of treatments. There is a 50% chance that your patient doesn't follow the prescribed directions for some/all of their medicines. Repeated, regular discussion between patient and pharmacist in the community can increase medicine adherence behaviour which increases the chances of the patient's dis…
http://www.glasgowdiabetes.org/docs/COMPLASSESREFER.pdf Pharmacy LTMS Referral Form
If you suspect low adherence or think patient could benefit from regular discussion about medicines and condition in their choice of Pharmacy, ask the patient if they would like to get practical help then use the link to refer. Advise that pharmacy will be in touch within a month to arrange discussion. All pharmacies are involved.
Reasons for referral could be because patient sometimes chooses not to take the medicine, has a complex schedule for taking medicines, schedule does not fit patient's routine, lacks capacity to follow the prescription, does not understand the purpose of the medicines, has poor motivation, has difficulty swallowing the medicine, has other cognitive problems, has concerns about harmful effects of t…
Click if difficulty remembering to take tablets Current Timeout value (months): 0
8B39.		Poor compliance
8B39z	Read only	Drug not taken NOS
Click below if pharmacy referral made. The pharmacy will feedback to the practice after speaking with the patient.
Click if compliance referral made Current Timeout value (months): 0
661F.	Read only	Chr.dis.-drug compliance check
8BI0.	Read only	Drug compliance aid requested
8H7t.		Referral to pharmacist
Please do not add any drugs from these screens. If medication requires to be changed it should be done through GPASS.
ANTIPLATELET - All patients should be on an antiplatelet drug unless intolerant (rare) or contraindicated. ENTERIC COATED FORMULATIONS ARE MORE EXPENSIVE BUT NO BETTER TOLERATED. First choice is aspirin 75mgs daily. Using large doses e.g. for analgesia, negates beneficial anti-clotting effect of drug. Click Link for antiplatelet guideline. Think carefully before putting Clopidogrel on repeat, ref…
http://www.glasgowdiabetes.org/docs/ANTIPLATE.pdf Anti-platelet Guidelines
bu2..		ASPIRIN [ANTIPLATELET]
bu...		ANTIPLATELET DRUGS
Click if Over The Counter (OTC) Aspirin Current Timeout value (months): 0
8B3T.		Over the counter aspirin therapy
8B63.	Read only	Salicylate prophylaxis
8B6P.		Clopidogrel prophylaxis
All patients receiving repeat prescriptions for clopidogrel should undergo medications review and if clopidogrel is used outside guidelines, consider switch to aspirin dispersible 75mg daily. If taking dipyridamole ensure ONLY reason is because 'Stroke while already on aspirin'. Caution - Use in CHD may worsen angina.
Please click here if aspirin not prescribed, to record reason why. Use "not indicated" if patient on warfarin. Only prescribe warfarin AND aspirin on recommendation of an expert.
Reason no antiplatelet prescribed (Aspirin) Current Timeout value (months): 0
8I24.		Aspirin prophyl contra-indicat
8I38.		Aspirin prophylaxis refused
8I66.		Aspirin not indicated
8I70.		Aspirin not tolerated
Please click here to record exact reason if aspirin contraindicated or not tolerated
Exact reason why no aspirin Current Timeout value (months): 0
1455.		H/O: coagulation defect
ZV148	Read only	[V]Personal history of aspirin allergy
8BG7.		Warfarin indicated
J130.		Acute peptic ulcer
J16y4		Dyspepsia
G202.		Systolic hypertension
G61..		Intracerebral haemorrhage
8BG9.		Clopidogrel indicated
14LK.		H/O: aspirin allergy
U6051		[X]Salicylates causing adverse effects in therapeutic use
TJ53.		Adverse reaction to salicylates
(Click 'Systolic Hypertension' only if Systolic BP >180)
Please click here if neither Aspirin nor Clopidogrel prescribed, to record reason why no clopidogrel.
Use "Not Indicated" if on warfarin.
Reason no antiplatelet prescribed (Clopidogrel) Current Timeout value (months): 12
8I2K.		Clopidogrel contraindicated
8I3R.		Clopidogrel declined
8I6B.		Clopidogrel not indicated
8I72.		Clopidogrel not tolerated
Click to record exact reason if Clopidogrel contraindicated.
http://www.glasgowdiabetes.org/docs/ANTIPLATE.pdf Anti-platelet Guidelines
Exact reason Clopidogrel contraindicated Current Timeout value (months): 0
1455.		H/O: coagulation defect
14C5.		H/O: liver disease
62P5.		Breast feeding started
62PA.		Mother currently breast feeding
14LQ.		H/O: clopidogrel allergy
U6048		[X]Clopidogrel causing adverse effects in therapeutic use
ZV14B	Read only	[V]Personal history of clopidogrel allergy
WARFARIN - If patient has AF then consider warfarin - see AF guideline - Click Link Only prescribe warfarin AND aspirin on recommendation of an expert
AF Current Timeout value (months): 0
3272.		ECG: atrial fibrillation
G5730		Atrial fibrillation
G573.		Atrial fibrillation/flutter
G5731		Atrial flutter
G5732		Paroxysmal atrial fibrillation
G5733		Non-rheumatic atrial fibrill
G573z		Atrial fibrillat./flutter NOS
http://www.glasgowdiabetes.org/docs/AF.pdf AF Guidelines
bs...		ORAL ANTICOAGULANTS
Click here if AF and no warfarin to record reason why. Record annually.
Reason no warfarin Current Timeout value (months): 0
8I25.		Warfarin contraindicated
8I3E.		Warfarin declined
8I65.		Warfarin not indicated
8I71.		Warfarin not tolerated
8I2R.		Anticoagulation contraindicated
8I3d.		Anticoagulation declined
8I6N.		Anticoagulation not indicated
8I7A.		Anticoagulation not tolerated
Click here to record exact reason if warfarin is contraindicated.
Click to record exact reason if AF and no warfarin Current Timeout value (months): 0
TJ421		AR - warfarin sodium
8BG5.		Aspirin indicated
TJ422		AR - nicoumalone
TJ42.		AR - anticoagulants
TJ423		AR - phenindione
TJ42z		AR - anticoagulants NOS
U6042		[X]Anticoagulant causing adverse effects in therapeutic use
14LP.		H/O: warfarin allergy
ZV14A	Read only	[V]Personal history of warfarin allergy
136K.		Alcohol intake above recommended sensible limits
LIPID LOWERING
Cholesterol Current Timeout value (months): 0
44PH.		Total cholesterol measurement	UNITS:
44P..	Read only	Serum cholesterol	UNITS:
44P1.	Read only	Serum cholesterol normal	UNITS:
44P2.	Read only	Serum cholesterol borderline	UNITS:
44P3.	Read only	Serum cholesterol raised	UNITS:
44P4.	Read only	Serum cholesterol very high	UNITS:
44PJ.	Read only	Serum total cholesterol level	UNITS:
44OE.	Read only	Plasma total cholesterol level	UNITS:
http://www.glasgowdiabetes.org/docs/CHOLESTEROL.pdf Cholesterol Guidelines
CHOLESTEROL - If >5 (CAGB>4) consider additional management - See cholesterol guideline. Simvastatin is the drug of first choice, unless on expert advice following ACS.
bx...		LIPID-LOWERING DRUGS
On OTC Statins Current Timeout value (months): 0
8B3z.		Over the counter statin therapy
Click to record Reasons if No Lipid Lowering drugs prescribed Current Timeout value (months): 0
8I3C.		Statin declined
8BL1.		Patient on maximal tolerated lipid lowering therapy
8I27.		Statins contraindicated
8I63.		Statin not indicated
8I76.		Statin not tolerated
Click to record exact reasons why contra-indicated, not tolerated, not indicated
Click to record exact reasons why contra-indicated Current Timeout value (months): 0
R148.		[D]Abnormal liver function test
N2411		Myositis unspecified
44P1.		Serum cholesterol normal
U60CA		[X]Statin causing adverse effect in therapeutic use
TJC24		Adverse reaction to simvastatin
TJC25		Adverse reaction to pravastatin
NITRATES - Ensure patient understands how to use GTN before angina provoking activities. ALSO - Offer advice about what to do in an emergency and explain how to use GTN - up to 3 puffs - 5 minutes between each. If chest pain remains - dial 999 for ambulance. Always click on the drop down arrow to check if on both PRN and regular Nitrate prescription. Longer acting formulations are up to 8 times m…
bl1..		GLYCERYL TRINITRATE
bl2..		ISOSORBIDE DINITRATE
bl3..		ISOSORBIDE MONONITRATE
B-BLOCKER - All patients without asthma should be offered a b-blocker
Asthma Diagnosis? Current Timeout value (months): 0
H33..	Read only	Asthma
H3301	Read only	Extrinsic asthma with status asthmaticus
H3301	Read only	Extrinsic asthma with asthma attack
H330z	Read only	Extrinsic asthma NOS
H331.	Read only	Intrinsic asthma
H331.	Read only	Late onset asthma
H3310	Read only	Intrinsic asthma without status asthmaticus
H3311	Read only	Intrinsic asthma with status asthmaticus
H3311	Read only	Intrinsic asthma with asthma attack
H331z	Read only	Intrinsic asthma NOS
H332.	Read only	Mixed asthma
H33..	Read only	Bronchial asthma
H334.	Read only	Brittle asthma
H33z.	Read only	Asthma unspecified
H33z0	Read only	Status asthmaticus NOS
H33z0	Read only	Severe asthma attack
H33z2	Read only	Late-onset asthma
H33zz	Read only	Asthma NOS
H33zz	Read only	Exercise induced asthma
H33zz	Read only	Allergic asthma NEC
H33zz	Read only	Allergic bronchitis NEC
212G.		Asthma resolved
H330.	Read only	Extrinsic (atopic) asthma
21262		Asthma resolved
H330.	Read only	Allergic asthma
H330.	Read only	Childhood asthma
H330.	Read only	Hay fever with asthma
H330.	Read only	Pollen asthma
H3300	Read only	Extrinsic asthma without status asthmaticus
H3300	Read only	Hay fever with asthma
bd...		BETA-ADRENOCEPTOR BLOCKERS
If Beta Blocker is not prescribed, click here to record reason why.
Reason no b-blocker Current Timeout value (months): 0
8I36.		Beta blocker therapy refused
8I26.		Beta blocker contraindicated
8I62.		Beta blocker not indicated
8I73.		Beta blocker not tolerated
Click to record exact reason why beta blocker is contraindicated/not tolerated
Click to record reason why no beta blocker Current Timeout value (months): 0
14LL.		H/O: betablocker allergy
TJC68		Adverse reaction to timolol
TJC6z		Adverse reaction to betablockers NOS
U60B7		[X] Adverse reaction to betablockers
ZV14C	Read only	[V]Personal history of betablocker allergy
H3...		Chronic obstructive pulmonary disease
H33..		Asthma
14NB.		H/O:Periph vascular dis proced
TJC6.		Adverse reaction to betablockers
TJC61		Adverse reaction to acebutolol
TJC62		Adverse reaction to atenolol
TJC63		Adverse reaction to labetalol
TJC64		Adverse reaction to metoprolol
TJC65		Adverse reaction to nadolol
TJC66		Adverse reaction to oxprenolol
TJC67		Adverse reaction to sotalol
CALCIUM CHANNEL BLOCKER
blb..		AMLODIPINE
bl5..		DILTIAZEM HYDROCHLORIDE
bl7..		NICARDIPINE HYDROCHLORIDE
bl8..		NIFEDIPINE
blc..		FELODIPINE
ble..		LACIDIPINE
blg..		NISOLDIPINE
bla..		ISRADIPINE
blh..		LERCANIDIPINE HYDROCHLORIDE
dt1..		NIMODIPINE
bb3..		VERAPAMIL HYDROCHLORIDE
ACE INHIBITOR - All patients should be considered for an ACE inhibitor (or, if not tolerated, an A2 antagonist) unless contraindicated.
bi...		ACE INHIBITORS
If ACE inhibitor not prescribed, click box to record reason why.
Reason no ACE inhibitor prescribed Current Timeout value (months): 0
8I28.		ACE inhibitors contraindicated
8I3D.		ACE inhibitor declined
8I74.		Angiotensin converting enzyme inhibitor not tolerated
8I64.		Angiotensin converting enzyme inhibitor not indicated
Please click here to record the exact reason if contraindicated, not tolerated/adverse effects
Click to record exact reason why ACEI contraindicated Current Timeout value (months): 0
44J30		Serum creatinine abnormal
TJC78		Adverse reaction to enalapril
TJC79		Adverse reaction to ramipril
44J2.		Blood urea abnormal
P7690		Renal artery stenosis
171Z.		Cough symptom NOS
G87..		Hypotension
14LM.		H/O: angiotensin converting enzyme inhibitor allergy
U60C4		[X]Angiotensin-convert-enz inhib caus advers eff therap use
ZV14D	Read only	[V]PH angiotensin-converting-enzyme inhibitor allergy
TJC77		Adverse reaction to captopril
A2 ANTAGONIST
bk3..		LOSARTAN
bk...		OTHER ANTIHYPERTENSIVES
If neither ACEI nor A2 antagonist prescribed, click box to record reason why no A2 antagonist. Check annually
Click to record why A2 is not prescribed Current Timeout value (months): 0
8I2H.		Angiotensin II receptor antagonists contraindicated
8I3P.		Angiotensin II receptor antagonist declined
8I6C.		Angiotensin II receptor antagonist not indicated
8I75.		Angiotensin II receptor antagonist not tolerated
Please click here to record the exact reason if contraindicated/not indicated, not tolerated/adverse effects.
Click to record exact reason if no A2 antagonist prescribed Current Timeout value (months): 0
44J30		Serum creatinine abnormal
44J2.		Blood urea abnormal
P7690		Renal artery stenosis
G87..		Hypotension
14LN.		H/O: angiotensin II receptor antagonist allergy
U60CB		[X]Angiotensin II receptor antagon adverse effect therap use
ZV14E	Read only	[V]PH of angiotensin II receptor antagonist allergy
POTASSIUM CHANNEL ACTIVATORS
blf..		NICORANDIL
DIURETICS
b4...		POTASSIUM SPARING DIURETICS
b3...		LOOP DIURETICS
b2...		THIAZIDE DIURETICS
Hypertension-Clinical Assessment-Blood Pressure
2464.	Read only	O/E - BP reading normal	UNITS:
2461.	Read only	O/E - BP reading very low	UNITS:
2462.	Read only	O/E - BP reading low	UNITS:
2463.	Read only	O/E - BP borderline low	UNITS:
2465.	Read only	O/E - BP borderline raised	UNITS:
2466.	Read only	O/E - BP reading raised	UNITS:
2467.	Read only	O/E - BP reading very high	UNITS:
R1y2.	Read only	[D]Raised blood pressure reading	UNITS:
R1y3.	Read only	[D]Low blood pressure reading	UNITS:
662B.	Read only	O/E - initial high BP	UNITS:
662L.	Read only	24 hr blood pressure monitoring	UNITS:
246..	Read only	O/E - blood pressure reading	UNITS:
2468.	Read only	O/E - BP reading:postural drop	UNITS:
246B.	Read only	O/E - BP stable	UNITS:
246C.	Read only	Lying blood pressure reading	UNITS:
246D.	Read only	Standing blood pressure reading	UNITS:
246E.	Read only	Sitting blood pressure reading	UNITS:
246F.	Read only	O/E - blood pressure decreased	UNITS:
246G.	Read only	O/E - BP labile	UNITS:
246J.	Read only	O/E - BP reading: no postural drop	UNITS:
246Z.	Read only	O/E-blood pressure reading NOS	UNITS:
2469.	Read only	O/E - Systolic BP reading	UNITS:
246A.	Read only	O/E - Diastolic BP reading	UNITS:
2469.		O/E - Systolic BP reading	UNITS: mmHg
246A.		O/E - Diastolic BP reading	UNITS: mmHg
If not at target BP (<140 & <85 - <80 if diabetes), and on max tolerated therapy, click here to record. See guidelines.
Click to record if patient on maximal tolerated BP Therapy Current Timeout value (months): 0
8BL0.		Patient on maximal tolerated antihypertensive therapy
ALPHA BLOCKERS
bh...		ALPHA-ADRENOCEPTOR BLOCKERS
FLU IMMUNISATION - Should be offered each Autumn. If declined, or no immunisation recorded (see box below), discuss benefits with patient to increase chance of acceptance at next offer. If no info regarding immunisation appears in box below, please enter whether given, declined or contraindicated.
Influenza Vaccination - record if given/declined/contra-indicated Current Timeout value (months): 0
65E..		Influenza vaccination
65E0.		First pandemic influenza vaccination
65E1.		Second pandemic influenza vaccination
8I2F.		Influenza vaccination contraindicated
9OX5.		Influenza vaccination declined
68NE.		No consent - influenza imm.
8I6D.		Influenza vaccination not indicated
ZV14F		[V]Personal history of influenza vaccine allergy
U60K4		[X]Influenza vaccine causing adverse effects therapeutic use
14LJ.		H/O: influenza vaccine allergy
ZV048	Read only	[V]Influenza vaccination
PNEUMOCOCCAL IMMUNISATION - Once only. If no entry in box below offer pneumococcal immunisation. Click to record if accepted/declined/contraindicated. If no immunisation recorded, complete declined/contraindicated each year since circumstances may change from year to year
Pneumococcal Vaccination - record if given/declined/contraindicated Current Timeout value (months): 0
68NX.		No consent pneumococcal immun.
65720		Pneumococcal vaccination given
8I2E.		Pneumococcal vaccination contraindicated
8I3Q.		Pneumococcal vaccination declined
6572.	Read only	Pneumococcal vaccination
DEPRESSION & ANXIETY
d1...		HYPNOTICS
d2...		ANXIOLYTICS
d3...		BARBITURATES/METHYPRYLONE
d5...		ANTIPSYCHOTIC DEPOT INJECTIONS
d6...		LITHIUM SALTS
dn3..		CARBAMAZEPINE
dnh..		VALPROIC ACID
d4a..		PERICYAZINE
d41..		CHLORPROMAZINE HYDROCHLORIDE
d42..		BENPERIDOL
d43..		*CHLORPROTHIXENE
d44..		DROPERIDOL [CNS]
d45..		FLUPENTIXOL [ANTIPSYCHOTIC]
d46..		FLUPHENAZINE HYDROCHLORIDE
d47..		HALOPERIDOL [ANTIPSYCHOTIC]
d48..		METHOTRIMEPRAZINE
d49..		OXYPERTINE
d4b..		PERPHENAZINE [CNS]
d4c..		PIMOZIDE
d4d..		*PROCHLORPERAZINE [ANTIPSYCH]
d4e..		PROMAZINE HYDROCHLORIDE
d4f..		SULPIRIDE
d4g..		THIORIDAZINE
d4h..		TRIFLUOPERAZINE [ANTIPSYCHOTIC
d4i..		TRIFLUPERIDOL
d4j..		ZUCLOPENTHIXOL DIHYDROCHLORIDE
d4k..		LOXAPINE SUCCINATE
d4m..		REMOXIPRIDE
d4n..		ZUCLOPENTHIXOL ACETATE
d4q..		SERTINDOLE
d4t..		AMISULPRIDE
d4l..		CLOZAPINE
d4r..		OLANZAPINE
d4s..		QUETIAPINE
d4p..		RISPERIDONE
d4u..		ZOTEPINE
d7...		TRICYCLIC ANTIDEPRESSANTS
d8...		MONOAMINE-OXIDASE INHIBITORS
d9...		COMPOUND ANTIDEPRESSANT DRUGS
da...		OTHER ANTIDEPRESSANT DRUGS
Current psychological care Current Timeout value (months): 0
6659.		Psych.treatment started
665A.		Psych.treatment stopped
Depression screening questions asked previously.
Depression screening questions asked previously Current Timeout value (months): 0
6896.		Depression screening using questions
If patient is (see above) * on anti-depressants or other anti-psychotic drugs * or is under the care of a psychologist * or receiving psychological counselling DO NOT complete the HADS questionnaire and DO NOT ask the "two questions" BUT click below to ensure QOF compliance.
Patient unsuitable for depression screening Current Timeout value (months): 0
9hC0.		Excepted from depression quality indicators: Patient unsuita
If NOT "unsuitable" (see above) for depression screening, proceed to HADS questionnaire. If patient has had screening questions previously asked in this financial year, you do not need to complete again. HADS - Click link for HADS questionnaire. Use the plastic overlay to score. If patient declines HADS questionnaire, please enter a score of 99 against both anxiety and depression scores.
http://www.glasgowdiabetes.org/docs/HADS.pdf HADS Questionaire
Click to record anxiety score Current Timeout value (months): 0
388N.		HAD scale: anxiety score
E200.	Read only	Anxiety states
Click to record depression score Current Timeout value (months): 0
388P.		HAD scale: depression score
ZV790	Read only	[V]Depression screening
If HADS code entered, please also click below to ensure QoF compliance.
Depression screening using questionnaire Current Timeout value (months): 0
6896.		Depression screening using questions
If patient unwilling to complete HADS questionnaire, please ask the following two questions and record that they have been asked in the box below
Qu 1: During the last month, have you often been bothered by feeling down, depressed or hopeless? Qu 2: During the last month, have you often been bothered by having little interest or pleasure in doing things? Click to record below that the two questions have been asked.
Click to record two additional questions asked Current Timeout value (months): 0
6896.		Depression screening using questions
If declined, click below to ensure QOF compliance.
Two questions and HADS declined Current Timeout value (months): 0
9hC1.		Exc depressi qual ind: Inf dis
For patients with HADS score >11 (or if at least one of the "two questions" is positive), please consider pharmacological intervention or CBT based treatment via the following referral pathways: Refer to Primary Care Mental Health team using standard Gateway referral form. For patients with HADs scores < 11 (lower levels of stress, anxiety or depression) or if patient declines or wishes self help…
http://glasgowsteps.com/index.jsp STEPS
http://www.livinglifetothefull.co.uk/ Living Life to the Full
http://www.glasgowdiabetes.org/docs/KWRead.pdf Health Reading List
Healthy Reading - Available free in all local libraries and includes reading/self help material relevant to a range of mental health disorders. Click link for list to print out for patients"
Please click on Health Related Behaviours if HADS score <12, and record all the information. If HADS >12, or on depression register, or on anti-depressants, consider carefully before discussing health related behaviours with your patient. Patients who are depressed are much less likely to wish to consider health related behaviour change. The only mandatory items requiring completion on the Health…
CHD / GRASPP HEALTH RELATED BEHAVIOURS

## Sheet: CHD HRB
GRASPP HEALTH RELATED BEHAVIOURS
Health Related Behaviours
CHD / GRASPP
October 2008 (DOH-12)
HEALTH RELATED BEHAVIOURS - My Heart book offers useful information about how patients can start to make changes. Cardiac Rehabilitation All patients with CHD can access phase 3 cardiac rehab (groups) which can help to support behaviour change, offer information about the disease, address misconceptions and encourage physical activity in a group setting providing peer support. Info in link on rig…
http://www.glasgowdiabetes.org/docs/CARDREHAB.pdf Cardiac Rehab Service
Stobhill: 0141 201 3073 Fax: 4161. GRH: 0141 211 4009 Fax:1174. Western: 0141 211 2817 Fax: 2648 Southern: 0141 201 1177 Fax: 1763. Victoria: 0141 201 5256 Fax: 5257. Vale of Leven: 01389 817408 Inverclyde Royal: 01475 504 484 Fax: 504337 RAH: 0141 314 6852 Fax: 7130
http://www.glasgowdiabetes.org/docs/CARDREHABANG.pdf Cardiac Rehab Angina Referral
SMOKING
If patient is a non-smoker then please record below and go straight to weight management section
Record any current use of NRT including OTC (Use 8B2B for prescribed NRT)
Current NRT Use Current Timeout value (months): 0
8B3Y.		Over the counter nicotine replacement therapy
8B2B.		Nicotine replacement therapy
Use current non-smoker for someone who has quit but for less then 12 months. Use ex-smoker for someone who has quit for 12 or more months Use non-smoker for those who have never smoked tobacco
Click to record patients smoking status Current Timeout value (months): 12
137R.		Current smoker
137S.		Ex smoker
1371		Non-smoker
137L.		Current non-smoker
Click next box to record more information if current smoker. Record the number of cigarettes smoked per day as an extension against appropriate code. If "Rolls own", "Pipe smoker" or "Other" use the conversion chart to find cigarette equivalence and record using extension. Use Tobacco NOS if not known.
http://www.glasgowdiabetes.org/docs/TOBBACEQIV.pdf Tobacco Conversion Chart
Record cigarettes per day Current Timeout value (months): 0
137X.		Cigarette consumption
1375	Read only	Heavy smoker - 20-39 cigs/day
1376	Read only	Very heavy smoker - 40+cigs/d
137J.		Cigar smoker
137Z.		Tobacco consumption NOS
137H.		Pipe smoker
137M.		Rolls own cigarettes
1371	Read only	Never smoked tobacco
1372	Read only	Trivial smoker - < 1 cig/day
1373	Read only	Light smoker - 1-9 cigs/day
1374	Read only	Moderate smoker - 10-19 cigs/d
Click next box to record further information if the patient is currently an ex-smoker or current non-smoker. Only required if stopped smoking in this financial year
More info about ex smoking habit Current Timeout value (months): 0
137A.		Ex-heavy smoker (20-39/day)
1378		Ex-light smoker (1-9/day)
1379		Ex-moderate smoker (10-19/day)
1377		Ex-trivial smoker (<1/day)
137B.		Ex-very heavy smoker (40+/day)
137K.		Stopped smoking
137T.		Date ceased smoking
Click below if patient declines to have smoking information recorded.
Smoking exception codes Current Timeout value (months): 0
9hG0.		Excepted from smoking quality indicators: Patient unsuitable
9hG1.		Excepted from smoking quality indicators: Informed dissent
If Ex / Non-smoker record, move now to weight section Otherwise continue below
Does your patient wish to stop smoking? Click below to record if ready, considering or not at all.
Readiness to quit Current Timeout value (months): 0
137c.		Thinking about stop smoking
137b.		Ready to stop smoking
137d.		Not interested in stop smoking
If patient wishes to stop smoking now, or is thinking about it, offer referral to local smoking cessation adviser to discuss most appropriate intervention. These include group support, intensive 1 to 1 +/- telephone support or Starting Fresh. Phone coordinator for appointment - click link. If patient declines above, please offer information about Smoke Free Pharmacy service (available in most pha…
http://www.glasgowdiabetes.org/docs/SMOKCONCERNPHARM.pdf Participating Pharmacies
Click Link for CHP smoking cessation co-ordinators for information about local smoking cessation groups. If patient does not wish to stop smoking just now, please offer the "Want to stop smoking?" leaflet. Order through - PERL perl@ggc.scot.nhs.uk Click Link for CHP smoking cessation co-ordinators for information about local smoking cessation groups.
http://www.glasgowdiabetes.org/docs/CHCPSMOKCOORD.pdf Co-ordinator Contacts
Click if Pharmacy referral offered Current Timeout value (months): 0
9OO..	Read only	Anti-smoking monitoring admin.
8H7i.		Referral: smok cessatn advisor
Click if Group Referral Offered Current Timeout value (months): 0
9OO7.	Read only	Stop smoking monitor verb.inv.
8HTK.		Referl to stop-smoking clinic
Click if Smoking referral Accepted/Declined Current Timeout value (months): 0
9OO1.		Attends stop smoking monitor.
9OO2.		Refuses stop smoking monitor
Click if Smoking Advice Given Current Timeout value (months): 0
8CAL.		Smoking cessation advice
6791	Read only	Health ed. - smoking
WEIGHT MANAGEMENT
Ischaemic Heart Disease-Clinical Assessment-Height / Weight / BMI Current Timeout value (months): 12
2291	Read only	O/E-height > 20% below average	UNITS: cm
2292	Read only	O/E - height 10-20% < average	UNITS: cm
2293	Read only	O/E -height within 10% average	UNITS: cm
2294	Read only	O/E-height 10-20% over average	UNITS: cm
2295	Read only	O/E -height > 20% over average	UNITS: cm
2296	Read only	O/E - loss of height	UNITS: cm
229..		O/E - height	UNITS: cm
22A1.	Read only	O/E - weight > 20% below ideal	UNITS: kg
22A2.	Read only	O/E -weight 10-20% below ideal	UNITS: kg
22A4.	Read only	O/E - weight 10-20% over ideal	UNITS: kg
22A5.	Read only	O/E - weight > 20% over ideal	UNITS: kg
22A..		O/E - weight	UNITS: kg
22K1.	Read only	Body Mass Index normal K/M2	UNITS: kg/m2
22K3.	Read only	Body Mass Index low K/M2	UNITS: kg/m2
22K4.	Read only	BMI 25-29 - overweight	UNITS: kg/m2
22K5.	Read only	Body mass index 30+ - obesity	UNITS: kg/m2
22K2.		Body Mass Index high K/M2	UNITS: kg/m2
22K..		Body Mass Index	UNITS: kg/m2
Are you thinking of getting to your correct weight?
Click to record Weight Stage of Change Score Current Timeout value (months): 0
66CC.		Wants to lose weight
http://glasgowdiabetes.org/docs/GWMSREF.pdf GCWMS Referral Form
Glasgow and Clyde Weight Management Service If patient has a BMI > 35kg/m� or a BMI > 30- with a co-morbidity or an additional reason for intervention please offer a referral to GCWMS - click links for referral form and information about assessment and group venues. If patient not eligible for GCWMS or declines GCWMS service offer a referral to Live Active counsellor, if patient wants support in …
http://glasgowdiabetes.org/docs/GWMSTIME.pdf GCWMS Assessment & Group Venues
http://www.glasgowdiabetes.org/docs/KWLIVACTGGCED.pdf Live Active Glasgow City and East Dunbartonshire information leaflet
http://www.glasgowdiabetes.org/docs/KWLIVACTWDIC.pdf Live Active West Dunbartonshire and Inverclyde information leaflet
Live Active Counsellor Complete and send referral form for patients with established heart disease (click link) to local hospital venue or for Inverclyde and Dumbarton and Alexandria: to Live Active Counsellor, as marked on the bottom right hand corner of the form. Click link for contact details and referral document
http://www.glasgowdiabetes.org/docs/HCCONTACT.pdf Live Active Counsellor contact details
http://www.glasgowdiabetes.org/docs/KWLIVACTHR.pdf Live Active Ref Form - Pts with Heart Disease
http://www.glasgowdiabetes.org/docs/KWLIVACTLRCRITERIA.pdf Live Active Referral Criteria
http://www.glasgowdiabetes.org/docs/LEISURECONTACT.pdf Local Leisure Contact details
WEIGHT REFERRAL
For GCWMS use 1 for accepted, 2 for declined or 3 for unsuitable.
Click if offered referral to GWMS Current Timeout value (months): 0
8HHH.		Refer to weight managemnt prog
For Other use 1 for accepted, 2 for declined
Click if other Weight Referral Offered Current Timeout value (months): 0
66CG.		Weight management programme offered
66CZ.	Read only	Obesity monitoring NOS
Click if Weight Advice Given Current Timeout value (months): 0
66C3.	Read only	Understands reducing diet
67I9.		Advice about weight
HEALTHY EATING
Aim for 5 portions per day - can include one serving of fruit juice - but don't count potatoes
http://www.glasgowdiabetes.org/docs/HEARTYEATQUEST.pdf Questionnaire
Portions of Fruit And Veg Current Timeout value (months): 0
1FE0.		Number of portions of fruit and vegetables daily	UNITS:
1F...	Read only	Dietary history	UNITS:
To explore diet further, click link for Eat Up Questionnaire
Are you thinking of eating a healthier diet?
Diet Stage of Change Score Current Timeout value (months): 0
13AZ.		Patient initiated diet NOS
DIET REFERRAL
If patient wants further support regarding healthy eating, please offer referral to the Eat Up Service completing referral form (click link) To refer: Contact Eat Up Administrator on Tel: 0141 531 6819 or Fax: 0141 531 6868. (GGC) or Contact Eat Up Administrator (Inverclyde Only) on tel: 01475726476. West Dunbartonshire and Renfrewshire will start Autumn 2008. Contact tel: 0141 531 6819. West Dun…
http://www.glasgowdiabetes.org/docs/EATUPGGC.pdf Eat Up Information Leaflet (GGC)
http://www.glasgowdiabetes.org/docs/EATUPIC.pdf Eat Up Information Leaflet (Inverclyde)
Click if Referral to Eat Up Scheme Current Timeout value (months): 0
8H76.		Refer to dietician
Click if Diet Advice Given Current Timeout value (months): 0
6799		Health ed. - diet
PHYSICAL ACTIVITY
Moderate intensity physical activity makes you feel warm & slightly out of breath but you should still be able to talk without being too breathless. Aim to accumulate 30 minutes or more of moderate intensity physical activity over the course of most days of the week.
How many days in a week do you manage 30 minutes of moderate physical activity?
Click to record how many days a week of 30 mins Current Timeout value (months): 0
138..		Exercise grading
Are you thinking of becoming more active on a daily basis?
Click to record Physical Activity Stage of Change Score Current Timeout value (months): 0
138Z.		Exercise grading NOS
PHYSICAL ACTIVITY REFERRAL
http://www.glasgowdiabetes.org/docs/HCCONTACT.pdf Live Active Counsellor contact details
If patient wants further support to become more active offer referral to Live Active Counsellor - click link to view referral criteria for patients with established heart disease. Click link for Live Active information leaflet Live Active Counsellor Complete and send referral form for patients with established heart disease- (click link)- to local hospital venue, or for Inverclyde, Dumbarton and …
http://www.glasgowdiabetes.org/docs/KWLIVACTGGCED.pdf Live Active Glasgow City and East Dunbartonshire information leaflet
http://www.glasgowdiabetes.org/docs/KWLIVACTWDIC.pdf Live Active West Dunbartonshire and Inverclyde information leaflet
http://www.glasgowdiabetes.org/docs/KWLIVACTHR.pdf Live Active Ref Form - Pts with Heart Disease
http://www.glasgowdiabetes.org/docs/KWLIVACTLR.pdf Live Active General Referral Form
Offer 'Live Active' booklet - phone 0141 287 9873 to get copy - or exercise referral. Click link for referral form. Practice nurses do not need GP signature to refer. Ensure form is complete.
http://www.glasgowdiabetes.org/docs/KWLIVACTLRCRITERIA.pdf Live Active Referral Criteria
Click if Referral to GP Exercise Scheme Offered / Declined Current Timeout value (months): 0
8BAH.		Exercise on prescription
138S.		Declined referral to physical exercise programme
Click if Physical Activity Advice Given Current Timeout value (months): 0
6798		Health ed. - exercise
8CAn.		Pt gi writ adv benef phy activ
ALCOHOL
Click to record Alcohol Units/average week Current Timeout value (months): 0
136..	Read only	Alcohol consumption
136V.		Alcohol units per week
Click to record further information about alcohol intake/review previous intake
Further info re alcohol intake Current Timeout value (months): 0
1363		Light drinker - 1-2u/day
136D.		Ex-heavy drinker - (7-9u/day)
136E.		Ex-very heavy drinker-(>9u/d)
136F.		Spirit drinker
136G.		Beer drinker
136H.		Drinks beer and spirits
136I.		Drinks wine
136J.		Social drinker
136K.		Alcohol intake above rec limit
136L.		Alcohol intake within rec limt
136M.		Current non drinker
1364		Moderate drinker - 3-6u/day
136N.	Read only	Light drinker
136O.	Read only	Moderate drinker
136P.	Read only	Heavy drinker
136Q.	Read only	Very heavy drinker
1361		Teetotaller
1368		Alcohol consumption unknown
E250.		Alcohol abuse - nondependent
E2500		Alcohol abuse - unspecified
E2501		Alcohol abuse - continuous
E2502		Alcohol abuse - episodic
1365		Heavy drinker - 7-9u/day
E2503		Alcohol abuse - in remission
E250z		Nondependent alcohol abuse NOS
E231.		Chronic alcoholism
E2312		Chronic alcoholism-episodic
E2311		Chronic alcoholism-continuous
E2313		Chronic alcohol.- in remission
1282	Read only	FH: Alcoholism
1462		H/O: alcoholism
R103.	Read only	[D]Alcohol blood level excess.
Eu101	Read only	[X]Harmful use of alcohol
1367		Stopped drinking alcohol
9NN2.		Under care comm alcohol team
1362		Trivial drinker - <1u/day
1369		Suspect alcohol abuse - denied
136A.		Ex-trivial drinker (<1u/day)
136B.		Ex-light drinker - (1-2u/day)
136C.		Ex-moderate drinker - (3-6u/d)
If current non-drinker, nothing further required in this section.
Recommended healthy upper limits for alcohol: Women - 3 units per day and maximum weekly consumption of 14 units Men - 4 units per day and maximum weekly consumption of 21 units. Binge drinking (which increases CHD risk) is defined as drinking more than twice the recommended daily benchmark on a person�s heaviest drinking day (more than 8 units for men and more than 6 units for women). Use the FA…
http://www.glasgowdiabetes.org/docs/FASTQUEST.pdf FAST Questionnaire
Fast Score completed/declined Current Timeout value (months): 0
8IA7.		Alcohol cons screen test decld
388u.		Fast alcohol screening test
9k13.	Read only	Alcohol questionnair completed
If FAST Score is 3 or more, indicates hazardous drinking
Click if binge drinking Current Timeout value (months): 0
E2502	Read only	Alcohol abuse - episodic
136R.		Binge drinker
Stage of Change - not required if teetotal or not drinking
Are you thinking of drinking less?
Click to record Alcohol Stage of Change Score Current Timeout value (months): 12
136Z.		Alcohol consumption NOS
ALCOHOL REFERRAL Services for those who wish to address alcohol problems and who are sober enough to make informed decisions and be appropriate to participate in counselling and support. Glasgow Council on Alcohol - 0141 353 1800 CATs provide crisis intervention, detox and other medical interventions. Patients referred to them will be sober only rarely.
Click if Alcohol Advice Given Current Timeout value (months): 0
6792		Health ed. - alcohol
Referred to alcohol service Current Timeout value (months): 0
8H7p.		Referral to community alcohol team
CDM CHD / GRASPP TEMPLATE

## Sheet: CHD Codes
Template	Data Item	Read code	Description
CDM GRASPP-CHD	Ethnicity	9S11.	White Irish
CDM GRASPP-CHD	Ethnicity	9S13.	White Scottish
CDM GRASPP-CHD	Ethnicity	9i2S.	Oth mixed White ethcat 2001cen
CDM GRASPP-CHD	Ethnicity	9i2T.	Other White/White unsp 2001cen
CDM GRASPP-CHD	Ethnicity	9i3..	White & BlackCaribbean 2001cen
CDM GRASPP-CHD	Ethnicity	9i4..	White & Black African 2001cens
CDM GRASPP-CHD	Ethnicity	9i5..	White & Asian eth cat 2001cens
CDM GRASPP-CHD	Ethnicity	9i6..	Other Mixed - eth cat 2001cens
CDM GRASPP-CHD	Ethnicity	9i60.	Black & Asian eth cat 2001cens
CDM GRASPP-CHD	Ethnicity	9i61.	Black & Chinese ethcat 2001cen
CDM GRASPP-CHD	Ethnicity	9i62.	Black & White eth cat 2001cens
CDM GRASPP-CHD	Ethnicity	9i63.	Chinese & White ethcat 2001cen
CDM GRASPP-CHD	Ethnicity	9S14.	Other white British ethnic grp
CDM GRASPP-CHD	Ethnicity	9i64.	Asian & Chinese ethcat 2001cen
CDM GRASPP-CHD	Ethnicity	9i65.	Other Mixed/Mixed unsp 2001cen
CDM GRASPP-CHD	Ethnicity	9i7..	Indian/British Indian 2001cens
CDM GRASPP-CHD	Ethnicity	9i8..	Pakistani/Brit Pakist 2001cens
CDM GRASPP-CHD	Ethnicity	9i9..	Bangladeshi/Brit Bangl 2001cen
CDM GRASPP-CHD	Ethnicity	9iA..	Other Asian - eth cat 2001cens
CDM GRASPP-CHD	Ethnicity	9iA1.	Punjabi - ethn cat 2001 census
CDM GRASPP-CHD	Ethnicity	9iA2.	Kashmiri - eth cat 2001 census
CDM GRASPP-CHD	Ethnicity	9iA3.	East African Asian 2001 census
CDM GRASPP-CHD	Ethnicity	9iA4.	Sri Lankan eth cat 2001 census
CDM GRASPP-CHD	Ethnicity	9S2..	Black Caribbean
CDM GRASPP-CHD	Ethnicity	9iA5.	Tamil - ethn categ 2001 census
CDM GRASPP-CHD	Ethnicity	9iA6.	Sinhalese ethn cat 2001 census
CDM GRASPP-CHD	Ethnicity	9iA7.	Caribbean Asian ethcat 2001cen
CDM GRASPP-CHD	Ethnicity	9iA8.	British Asian eth cat 2001cens
CDM GRASPP-CHD	Ethnicity	9iA9.	Mixed Asian - eth cat 2001cens
CDM GRASPP-CHD	Ethnicity	9iAA.	Other Asian/Asian unsp 2001cen
CDM GRASPP-CHD	Ethnicity	9iB..	Caribbean - eth cat 2001census
CDM GRASPP-CHD	Ethnicity	9iC..	African - ethn cat 2001 census
CDM GRASPP-CHD	Ethnicity	9iD..	Other Black - eth cat 2001cens
CDM GRASPP-CHD	Ethnicity	9iD0.	Somali - eth categ 2001 census
CDM GRASPP-CHD	Ethnicity	9S3..	Black African
CDM GRASPP-CHD	Ethnicity	9iD1.	Nigerian - eth cat 2001 census
CDM GRASPP-CHD	Ethnicity	9iD2.	Black British eth cat 2001cens
CDM GRASPP-CHD	Ethnicity	9iD3.	Mixed Black ethn cat 2001 cens
CDM GRASPP-CHD	Ethnicity	9iD4.	Other Black/Black unsp 2001cen
CDM GRASPP-CHD	Ethnicity	9iE..	Chinese - ethn cat 2001 census
CDM GRASPP-CHD	Ethnicity	9iF..	Other - ethn categ 2001 census
CDM GRASPP-CHD	Ethnicity	9iF0.	Vietnamese eth cat 2001 census
CDM GRASPP-CHD	Ethnicity	9iF1.	Japanese eth categ 2001 census
CDM GRASPP-CHD	Ethnicity	9iF2.	Filipino eth categ 2001 census
CDM GRASPP-CHD	Ethnicity	9iF3.	Malaysian ethn cat 2001 census
CDM GRASPP-CHD	Ethnicity	9S4..	Black, other, non-mixed origin
CDM GRASPP-CHD	Ethnicity	9iF4.	Buddhist - eth cat 2001 census
CDM GRASPP-CHD	Ethnicity	9iF5.	Hindu - ethn categ 2001 census
CDM GRASPP-CHD	Ethnicity	9iF6.	Jewish - eth categ 2001 census
CDM GRASPP-CHD	Ethnicity	9iF7.	Muslim - eth categ 2001 census
CDM GRASPP-CHD	Ethnicity	9iF8.	Sikh - ethn categ 2001 census
CDM GRASPP-CHD	Ethnicity	9iF9.	Arab - ethn category 2001 cens
CDM GRASPP-CHD	Ethnicity	9iFA.	North African eth cat 2001cens
CDM GRASPP-CHD	Ethnicity	9iFB.	MEast ex Isr/Iran/Arab 2001cen
CDM GRASPP-CHD	Ethnicity	9iFC.	Israeli - ethn cat 2001 census
CDM GRASPP-CHD	Ethnicity	9iFD.	Iranian - ethn cat 2001 census
CDM GRASPP-CHD	Ethnicity	9S41.	Black British
CDM GRASPP-CHD	Ethnicity	9iFE.	Kurdish - ethn cat 2001 census
CDM GRASPP-CHD	Ethnicity	9iFF.	Moroccan - eth cat 2001 census
CDM GRASPP-CHD	Ethnicity	9iFG.	Latin American eth cat 2001cen
CDM GRASPP-CHD	Ethnicity	9iFH.	South/Central American 2001cen
CDM GRASPP-CHD	Ethnicity	9iFJ.	Maur/Seyc/Mald/StHelen 2001cen
CDM GRASPP-CHD	Ethnicity	9iFK.	Any other - ethn categ 2001cen
CDM GRASPP-CHD	Ethnicity	9iG..	Ethn cat not stated 2001census
CDM GRASPP-CHD	Ethnicity	9S42.	Black Caribbean/W.I./Guyana
CDM GRASPP-CHD	Ethnicity	9S43.	Black N African/Arab/Iranian
CDM GRASPP-CHD	Ethnicity	9S44.	Black - other African country
CDM GRASPP-CHD	Ethnicity	9S45.	Black E Afric Asia/Indo-Caribb
CDM GRASPP-CHD	Ethnicity	9S12.	Other white ethnic group
CDM GRASPP-CHD	Ethnicity	9S46.	Black Indian sub-continent
CDM GRASPP-CHD	Ethnicity	9S47.	Black - other Asian
CDM GRASPP-CHD	Ethnicity	9S48.	Black Black - other
CDM GRASPP-CHD	Ethnicity	9S5..	Black - other, mixed
CDM GRASPP-CHD	Ethnicity	9S51.	Other Black - Black/White orig
CDM GRASPP-CHD	Ethnicity	9S51.	Other Black - Black/White orig
CDM GRASPP-CHD	Ethnicity	9S52.	Other Black - Black/Asian orig
CDM GRASPP-CHD	Ethnicity	9S6..	Indian
CDM GRASPP-CHD	Ethnicity	9S7..	Pakistani
CDM GRASPP-CHD	Ethnicity	9S8..	Bangladeshi
CDM GRASPP-CHD	Ethnicity	9S13.	White Scottish
CDM GRASPP-CHD	Ethnicity	9S9..	Chinese
CDM GRASPP-CHD	Ethnicity	9SA..	Other ethnic non-mixed (NMO)
CDM GRASPP-CHD	Ethnicity	9SA1.	Brit. ethnic minor. spec.(NMO)
CDM GRASPP-CHD	Ethnicity	9SA2.	Brit. ethnic minor. unsp (NMO)
CDM GRASPP-CHD	Ethnicity	9SA3.	Caribbean I./W.I./Guyana (NMO)
CDM GRASPP-CHD	Ethnicity	9SA4.	N African Arab/Iranian (NMO)
CDM GRASPP-CHD	Ethnicity	9SA5.	Other African countries (NMO)
CDM GRASPP-CHD	Ethnicity	9SA6.	E Afric Asian/Indo-Carib (NMO)
CDM GRASPP-CHD	Ethnicity	9SA7.	Indian sub-continent (NMO)
CDM GRASPP-CHD	Ethnicity	9SA8.	Other Asian (NMO)
CDM GRASPP-CHD	Ethnicity	9S14.	Other white British ethnic group
CDM GRASPP-CHD	Ethnicity	9SA9.	Irish (NMO)
CDM GRASPP-CHD	Ethnicity	9SAA.	Greek/Greek Cypriot (NMO)
CDM GRASPP-CHD	Ethnicity	9SAB.	Turkish/Turkish Cypriot (NMO)
CDM GRASPP-CHD	Ethnicity	9SAC.	Other European (NMO)
CDM GRASPP-CHD	Ethnicity	9SAD.	Other ethnic NEC (NMO)
CDM GRASPP-CHD	Ethnicity	9SB..	Other ethnic, mixed origin
CDM GRASPP-CHD	Ethnicity	9SB1.	Other ethnic, Black/White orig
CDM GRASPP-CHD	Ethnicity	9SB2.	Other ethnic, Asian/White orig
CDM GRASPP-CHD	Ethnicity	9SB3.	Other ethnic, mixed white orig
CDM GRASPP-CHD	Ethnicity	9SB5.	Black Caribbean and White
CDM GRASPP-CHD	Ethnicity	9S1..	White
CDM GRASPP-CHD	Ethnicity	9SB4.	Other ethnic, other mixed orig
CDM GRASPP-CHD	Ethnicity	9SB6.	Black African and White
CDM GRASPP-CHD	Ethnicity	9SC..	Vietnamese
CDM GRASPP-CHD	Ethnicity	9SD..	Ethnic group - patient refused
CDM GRASPP-CHD	Ethnicity	9SE..	Ethnic group not recorded
CDM GRASPP-CHD	Ethnicity	9SG..	Other black ethnic group
CDM GRASPP-CHD	Ethnicity	9SH..	Other Asian ethnic group
CDM GRASPP-CHD	Ethnicity	9SI..	Irish traveller
CDM GRASPP-CHD	Ethnicity	9SJ..	Other ethnic group
CDM GRASPP-CHD	Ethnicity	9SZ..	Ethnic groups (census) NOS
CDM GRASPP-CHD	Ethnicity	9S1..	White
CDM GRASPP-CHD	Ethnicity	9SB..	Other ethnic, mixed origin
CDM GRASPP-CHD	Ethnicity	9S6..	Indian
CDM GRASPP-CHD	Ethnicity	9S7..	Pakistani
CDM GRASPP-CHD	Ethnicity	9S8..	Bangladeshi
CDM GRASPP-CHD	Ethnicity	9S9..	Chinese
CDM GRASPP-CHD	Ethnicity	9SH..	Other Asian ethnic group
CDM GRASPP-CHD	Ethnicity	9S42.	Black Caribbean/W.I./Guyana
CDM GRASPP-CHD	Ethnicity	9S3..	Black African
CDM GRASPP-CHD	Ethnicity	9SG..	Other black ethnic group
CDM GRASPP-CHD	Ethnicity	9SJ..	Other ethnic group
CDM GRASPP-CHD	Ethnicity	9S10.	White British
CDM GRASPP-CHD	Ethnicity	9SD..	Ethnic group - patient refused
CDM GRASPP-CHD	Ethnicity	9i0..	British/mixed British 2001cens
CDM GRASPP-CHD	Ethnicity	9i1..	Irish - ethn categ 2001 census
CDM GRASPP-CHD	Ethnicity	9i2..	Other White - eth cat 2001cens
CDM GRASPP-CHD	Ethnicity	9i20.	English - ethn cat 2001 census
CDM GRASPP-CHD	Ethnicity	9i21.	Scottish - ethn cat 2001census
CDM GRASPP-CHD	Ethnicity	9i22.	Welsh - ethn categ 2001 census
CDM GRASPP-CHD	Ethnicity	9i23.	Cornish - ethn cat 2001 census
CDM GRASPP-CHD	Ethnicity	9i24.	Northern Irish - 2001 census
CDM GRASPP-CHD	Ethnicity	9i25.	Ulster Scots - eth cat 2001cen
CDM GRASPP-CHD	Ethnicity	9S11.	White Irish
CDM GRASPP-CHD	Ethnicity	9i26.	Cypriot part unsp 2001 census
CDM GRASPP-CHD	Ethnicity	9i27.	Greek - ethn categ 2001 census
CDM GRASPP-CHD	Ethnicity	9i28.	Greek Cypriot ethn cat 2001cen
CDM GRASPP-CHD	Ethnicity	9i29.	Turkish - ethn cat 2001 census
CDM GRASPP-CHD	Ethnicity	9i2A.	Turkish Cypriot ethcat 2001cen
CDM GRASPP-CHD	Ethnicity	9i2B.	Italian - ethn cat 2001 census
CDM GRASPP-CHD	Ethnicity	9i2C.	Irish Traveller ethcat 2001cen
CDM GRASPP-CHD	Ethnicity	9i2D.	Traveller eth categ 2001census
CDM GRASPP-CHD	Ethnicity	9i2E.	Gypsy/Romany ethn cat 2001cens
CDM GRASPP-CHD	Ethnicity	9i2F.	Polish - ethn categ 2001census
CDM GRASPP-CHD	Ethnicity	9S12.	Other white ethnic group
CDM GRASPP-CHD	Ethnicity	9i2G.	Baltic Eston/Latv/Lith 2001cen
CDM GRASPP-CHD	Ethnicity	9i2H.	Comm Russ Indep ethcat 2001cen
CDM GRASPP-CHD	Ethnicity	9i2J.	Kosovan - ethn cat 2001 census
CDM GRASPP-CHD	Ethnicity	9i2K.	Albanian - eth cat 2001 census
CDM GRASPP-CHD	Ethnicity	9i2L.	Bosnian - ethn cat 2001 census
CDM GRASPP-CHD	Ethnicity	9i2M.	Croatian - eth cat 2001 census
CDM GRASPP-CHD	Ethnicity	9i2N.	Serbian - ethn cat 2001 census
CDM GRASPP-CHD	Ethnicity	9i2P.	Oth repub Yugoslav 2001 census
CDM GRASPP-CHD	Ethnicity	9i2Q.	Mix Irish other White 2001cens
CDM GRASPP-CHD	Ethnicity	9i2R.	Oth White/unsp/Mix Eur 2001cen
CDM GRASPP-CHD	Click if Language Interpreter Needed	9S1..	White
CDM GRASPP-CHD	Click if Language Interpreter Needed	9S46.	Black Indian sub-continent
CDM GRASPP-CHD	Click if Language Interpreter Needed	9iB..	Caribbean - eth cat 2001census
CDM GRASPP-CHD	Click if Language Interpreter Needed	9iC..	African - ethn cat 2001 census
CDM GRASPP-CHD	Click if Language Interpreter Needed	9iD..	Other Black - eth cat 2001cens
CDM GRASPP-CHD	Click if Language Interpreter Needed	9iD0.	Somali - eth categ 2001 census
CDM GRASPP-CHD	Click if Language Interpreter Needed	9iD1.	Nigerian - eth cat 2001 census
CDM GRASPP-CHD	Click if Language Interpreter Needed	9iD2.	Black British eth cat 2001cens
CDM GRASPP-CHD	Click if Language Interpreter Needed	9iD3.	Mixed Black ethn cat 2001 cens
CDM GRASPP-CHD	Click if Language Interpreter Needed	9iD4.	Other Black/Black unsp 2001cen
CDM GRASPP-CHD	Click if Language Interpreter Needed	9iE..	Chinese - ethn cat 2001 census
CDM GRASPP-CHD	Click if Language Interpreter Needed	9iF0.	Vietnamese eth cat 2001 census
CDM GRASPP-CHD	Click if Language Interpreter Needed	9S47.	Black - other Asian
CDM GRASPP-CHD	Click if Language Interpreter Needed	9iF1.	Japanese eth categ 2001 census
CDM GRASPP-CHD	Click if Language Interpreter Needed	9iF2.	Filipino eth categ 2001 census
CDM GRASPP-CHD	Click if Language Interpreter Needed	9iF3.	Malaysian ethn cat 2001 census
CDM GRASPP-CHD	Click if Language Interpreter Needed	9iF4.	Buddhist - eth cat 2001 census
CDM GRASPP-CHD	Click if Language Interpreter Needed	9iF5.	Hindu - ethn categ 2001 census
CDM GRASPP-CHD	Click if Language Interpreter Needed	9iF6.	Jewish - eth categ 2001 census
CDM GRASPP-CHD	Click if Language Interpreter Needed	9iF7.	Muslim - eth categ 2001 census
CDM GRASPP-CHD	Click if Language Interpreter Needed	9iF8.	Sikh - ethn categ 2001 census
CDM GRASPP-CHD	Click if Language Interpreter Needed	9iF9.	Arab - ethn category 2001 cens
CDM GRASPP-CHD	Click if Language Interpreter Needed	9iFA.	North African eth cat 2001cens
CDM GRASPP-CHD	Click if Language Interpreter Needed	9S48.	Black Black - other
CDM GRASPP-CHD	Click if Language Interpreter Needed	9iFB.	MEast ex Isr/Iran/Arab 2001cen
CDM GRASPP-CHD	Click if Language Interpreter Needed	9iFC.	Israeli - ethn cat 2001 census
CDM GRASPP-CHD	Click if Language Interpreter Needed	9iFD.	Iranian - ethn cat 2001 census
CDM GRASPP-CHD	Click if Language Interpreter Needed	9iFE.	Kurdish - ethn cat 2001 census
CDM GRASPP-CHD	Click if Language Interpreter Needed	9iFF.	Moroccan - eth cat 2001 census
CDM GRASPP-CHD	Click if Language Interpreter Needed	9iFG.	Latin American eth cat 2001cen
CDM GRASPP-CHD	Click if Language Interpreter Needed	9iFH.	South/Central American 2001cen
CDM GRASPP-CHD	Click if Language Interpreter Needed	9iFJ.	Maur/Seyc/Mald/StHelen 2001cen
CDM GRASPP-CHD	Click if Language Interpreter Needed	9iFK.	Any other - ethn categ 2001cen
CDM GRASPP-CHD	Click if Language Interpreter Needed	9iG..	Ethn cat not stated 2001census
CDM GRASPP-CHD	Click if Language Interpreter Needed	9S5..	Black - other, mixed
CDM GRASPP-CHD	Click if Language Interpreter Needed	9i...	Ethnic category - 2001 census
CDM GRASPP-CHD	Click if Language Interpreter Needed	9NU0.	Interpreter needed
CDM GRASPP-CHD	Click if Language Interpreter Needed	9NU1.	Interpreter not needed
CDM GRASPP-CHD	Click if Language Interpreter Needed	9S51.	Other Black - Black/White orig
CDM GRASPP-CHD	Click if Language Interpreter Needed	9S52.	Other Black - Black/Asian orig
CDM GRASPP-CHD	Click if Language Interpreter Needed	9S6..	Indian
CDM GRASPP-CHD	Click if Language Interpreter Needed	9S7..	Pakistani
CDM GRASPP-CHD	Click if Language Interpreter Needed	9S8..	Bangladeshi
CDM GRASPP-CHD	Click if Language Interpreter Needed	9S9..	Chinese
CDM GRASPP-CHD	Click if Language Interpreter Needed	9S2..	Black Caribbean
CDM GRASPP-CHD	Click if Language Interpreter Needed	9SA1.	Brit. ethnic minor. spec.(NMO)
CDM GRASPP-CHD	Click if Language Interpreter Needed	9SA2.	Brit. ethnic minor. unsp (NMO)
CDM GRASPP-CHD	Click if Language Interpreter Needed	9SA3.	Caribbean I./W.I./Guyana (NMO)
CDM GRASPP-CHD	Click if Language Interpreter Needed	9SA4.	N African Arab/Iranian (NMO)
[truncated: 757 more rows]
